# Supplementary material for: Genomic capacities for Reactive Oxygen Species metabolism across marine phytoplankton
Source: PLoS One. 2023 Apr 25;18(4):e0284580. doi: 10.1371/journal.pone.0284580 (PMC10128935; doi:10.1371/journal.pone.0284580)
Supplement: S1 Table — (CSV) [file pone.0284580.s013.csv]

Variable	Units	Definition
FileName	NA	Name of source genome or transcriptome file composed of three components - Name, Nucleic acid and Genome or Transcriptome, separated by dashes
EnzymeName	NA	Name of ROS producing or scavenging enzyme
ECNumber	NA	Enzyme Commission Number of enzyme
HyPe	NA	Indicates whether the enzyme Produces or Scavenges Hydrogen Peroxide
SupOx	NA	Indicates whether the enzyme Produces or Scavenges Superoxide
NitOx	NA	Indicates whether the enzyme Produces or Scavenges Nitric Oxide
Genus	NA	Genus of the organism
species	NA	Species of the organism
Strain	NA	Strain of the organism
Ome	NA	Genome or Transcriptome
Taxa	NA	Taxonomic group that the organism falls in, typically class, phyla or superphyla
Rad1_um	µm	Smallest median radius (in µm) along all three axes
Rad2_um	µm	Second largest median radius (in µm) along all three axes
Rad3_um	µm	Largest median radius (in µm) along all three axes
Flagella	NA	Refers to whether or not the organism has flagella
GenomeSize_mbp	mbp	Size of the genome in megabasepairs
GeneModels_count	count	Total number of genes in genome
Latitude	°	Source latitude from which the organism was sampled in degrees
Longitude	°	Source longitude from which the organism was sampled in degrees
Marine	NA	States whether the organism is Marine or not
PennateCentric	NA	Solely for Diatoms, indicates whether the Diatom is a Pennate or a Centric Diatom
ColonySpecies	NA	Indicates whether an organism can form colonies or not
KO	NA	Kegg Orthology Number
HyPe_PriSec	NA	If the Enzyme Produces or Scavenges Hydrogen Peroxide, HyPePriSec indicates whether Hydrogen Peroxide is a Primary or Secondary product or substrate
HyPe_PriSec_citekey	NA	Citation for HyPe
NitOx_PriSec	NA	If the Enzyme Produces or Scavenges Nitric Oxide, NitOxPriSec indicates whether Nitric Oxide is a Primary or Secondary product or substrate
NitOx_PriSec_citekey	NA	Citation for NitOx_PriSec
SupOx_PriSec	NA	If the Enzyme Produces or Scavenges Superoxide, SupOxPriSec indicates whether Superoxide is a Primary or Secondary product or substrate
SupOx_PriSec_citekey	NA	Citation for SupOx_PriSec
Reaction	NA	Reaction of the enzyme to produce or scavenge ROS; if multiple reactions are present, they are separated by ";"
Reaction_citation	NA	Citation for Reaction
ECTreeL1	NA	First Level Description of EC Tree
ECTreeL2	NA	Second Level Description of EC Tree
ECTreeL3	NA	Third Level Description of EC Tree
ProdAndScav	NA	An enzyme that is annotated as both producing and scavenging the substrate
RemoveEnzyme	NA	Remove an enzyme as per methods
Notes	NA	Notes
query_name	NA	query sequence name
seed_eggNOG_ortholog	NA	best protein match in eggNOG
seed_ortholog_evalue	NA	best protein match (e-value)
seed_ortholog_score	NA	best protein match (bit-score)
eggNOG OGs	NA	a comma-separated, clade depth-sorted (broadest to narrowest), list of Orthologous Groups (OGs) identified for this query. Note that each OG is represented in the following format: OG@tax_id|tax_name
narr_og_name	NA	OG@tax_id|tax_name for the narrowest OG found for this query.
narr_og_cat	NA	COG category corresponding to narr_og_name
narr_og_desc	NA	Description corresponding to narr_og_name
best_og_name	NA	OG@tax_id|tax_name for the OG chosen based on --tax_scope.
best_og_cat	NA	COG category corresponding to best_og_name
best_og_desc	NA	Description corresponding to best_og_name
Preferred_name	NA	EGGNOG annotation of enzyme name
GOs	NA	Gene Ontology
KEGG_ko	NA	Kegg Orthology Number
KEGG_Pathway	NA	KEGG Pathway
KEGG_Module	NA	KEGG Module
KEGG_Reaction	NA	KEGG Reaction
KEGG_rclass	NA	KEGG rclass
BRITE	NA	Hierarchical classification systems capturing functional hierarchies of various biological objects
KEGG_TC	NA	KEGG Transporter Classification
CAZy	NA	Carbohydrate-Active enZYmes
BiGG_Reaction	NA	Biochemical Genetic and Genomic
PFAMs	NA	Protein Families
ROSGene_count	count	Count of genes encoding an enzyme by EC number
TotalDetectedEnzymes	count	Total count of detected enzyme encoding genes in the genome
SA_um2	µm^2^	Surface area in µm^2^
Volume_um3	µm^3^	Volume in µm^3^
SAVol_um	µm^-1^	Surface area to Volume ratio in µm^-1^
Radius_um	µm	Smallest median radius (in µm) along all three axes
log_Radius_um	µm	log10 of Radius_µm
log_GenomeSize_mbp	mbp	log10 of GenomeSize_mbp
log_GeneModels_count	count	log10 of GeneModel_count
log_Gene_count	count	log10 of Gene_count
abs_Latitude	°	absolute of Latitude
log_Volume_um3	µm^3^	log10 of Volume_µm3
log_SA_um2	µm^2^	log10 of SA_µm2
log_SAVol_um	µm^-1^	log10 of SAVol_perµm
Name	NA	Combination of Genus, species, Strain
Phylum	NA	Taxonomic group that the organism falls in, typically class, phyla or superphyla
HyPe_count	NA	Total count of genes encoding Production or Scavenging of HyPe
NitOx_count	NA	Total count of genes encoding Production or Scavenging of NitOx
SupOx_count	NA	Total count of genes encoding Production or Scavenging of SupOx
TotalROSGene_count	NA	Total count of genes encoding Production or Scavenging of HyPe, NitOx and SupOx
TransWGenomePresent	NA	A transcriptome that also has a genome published; these are used for quality control
