# Supplementary material for: Genomic capacities for Reactive Oxygen Species metabolism across marine phytoplankton
Source: PLoS One. 2023 Apr 25;18(4):e0284580. doi: 10.1371/journal.pone.0284580 (PMC10128935; doi:10.1371/journal.pone.0284580)
Supplement: S2 Table — (CSV) [file pone.0284580.s014.csv]

ECNumber	KO	EnzymeName	HyPe	HyPe_PriSec	HyPe_PriSec_citekey	NitOx	NitOx_PriSec	NitOx_PriSec_citekey	SupOx	SupOx_PriSec	SupOx_PriSec_citekey	Reaction	Reaction_citation	ECTreeL1	ECTreeL2	ECTreeL3	ProdAndScav	RemoveEnzyme	Notes
1.1.3.4		Glucose oxidase	Production	Primary								Glucose + O2Êâ†’ H2O2Ê+ Glucono - - lactone	[1]	Oxidoreductases	Acting on the CH-OH group of donors	With oxygen as acceptor		0
1.1.3.B4		Glycerol oxidase	Production	Primary								Glycerol + O2Êâ†’ H2O2Ê+ Glyceraldehyde	[2]	Oxidoreductases	Acting on the CH-OH group of donors	With oxygen as acceptor		0
1.1.3.5	K21840	Hexose oxidase	Production	Primary								A hexose + O2Êâ†’ H2O2Ê+ A hexose lactone	[3]	Oxidoreductases	Acting on the CH-OH group of donors	With oxygen as acceptor		0
1.1.3.6	K03333	Cholesterol oxidase	Production	Primary								Cholesterol + O2Êâ†’ H2O2Ê+ Cholest-5-en-3-one	[4]	Oxidoreductases	Acting on the CH-OH group of donors	With oxygen as acceptor		0
1.1.3.7		Aryl-Alcohol oxidase	Production	Primary								An Aromatic Primary Alcohol + O2Êâ†’ H2O2+ An aromatic Aldehyde	[5]	Oxidoreductases	Acting on the CH-OH group of donors	With oxygen as acceptor		0
1.1.3.8	K00103	L-gulonolactone oxidase	Production											Oxidoreductases	Acting on the CH-OH group of donors	With oxygen as acceptor		0
1.1.3.9	K04618	Galactose oxidase	Production	Primary								D-galactose + O2Êâ†’ H2O2Ê+ D-galacto-hexodialdose	[6]	Oxidoreductases	Acting on the CH-OH group of donors	With oxygen as acceptor		0
1.1.3.10	K23272	Pyranose oxidase	Production	Primary								D-glucose + O2Êâ†’ H2O2Ê+ 2-dehydro-d-galactose	[7]	Oxidoreductases	Acting on the CH-OH group of donors	With oxygen as acceptor		0
1.1.3.11		L-sorbose oxidase	Production	Primary								L-sorbose + O2Êâ†’ H2O2Ê+ 5-dehydro-D-fructose	[8]	Oxidoreductases	Acting on the CH-OH group of donors	With oxygen as acceptor		0
1.1.3.12	K18607	Pyridoxine 4-oxidase	Production	Primary								Pyridoxine + O2Êâ†’ H2O2Ê+ pyridoxal	[9]	Oxidoreductases	Acting on the CH-OH group of donors	With oxygen as acceptor		0
1.1.3.13	K17066	Alcohol oxidase	Production	Primary								A primary alcohol + O2Êâ†’ H2O2Ê+ An aldehyde	[10]	Oxidoreductases	Acting on the CH-OH group of donors	With oxygen as acceptor		0
1.1.3.15	K00104;K11517	(S)-2-hydroxy-acid oxidase	Production											Oxidoreductases	Acting on the CH-OH group of donors	With oxygen as acceptor		0	previously listed as EC 1.1.3.1, glycolate oxidase
1.1.3.16	K10724	Ecdysone oxidase	Production	Primary								ecdysone + O2Êâ†’ H2O2Ê+ 3-dehydroecdysone	[11]	Oxidoreductases	Acting on the CH-OH group of donors	With oxygen as acceptor		0
1.1.3.17	K17755	choline oxidase	Production											Oxidoreductases	Acting on the CH-OH group of donors	With oxygen as acceptor	1	0
1.1.3.18		secondary-alcohol oxidase	Production	Primary								A Secondary Alcohol + O2Êâ†’ H2O2Ê+ An aldehyde	[12]	Oxidoreductases	Acting on the CH-OH group of donors	With oxygen as acceptor		0
1.1.3.19		4-hydroxymandelate oxidase (decarboxylating)	Production	Primary								(S)-4-hydroxymandelate + O2Êâ†’ H2O2Ê+ CO2Ê+ 4-hydroxybenzaldehyde	[13]	Oxidoreductases	Acting on the CH-OH group of donors	With oxygen as acceptor		0
1.1.3.20	K17756	long-chain-alcohol oxidase	Production	Primary								2 Long-chain alcohols + O2Êâ†’ H2O2Ê+ 2 long-chain aldehydes	[14]	Oxidoreductases	Acting on the CH-OH group of donors	With oxygen as acceptor		0
1.1.3.21	K00105	glycerol-3-phosphate oxidase	Production											Oxidoreductases	Acting on the CH-OH group of donors	With oxygen as acceptor		0
1.1.3.27		hydroxyphytanate oxidase	Production	Primary								L-2-Hydroxyphytanate + O2Êâ†’ H2O2Ê+ 2-oxophytanate	[15]	Oxidoreductases	Acting on the CH-OH group of donors	With oxygen as acceptor		0
1.1.3.30		polyvinyl-alcohol oxidase	Production											Oxidoreductases	Acting on the CH-OH group of donors	With oxygen as acceptor		0
1.1.3.37	K00107	D-arabinono-1,4-lactone oxidase	Production											Oxidoreductases	Acting on the CH-OH group of donors	With oxygen as acceptor		0
1.1.3.38	K20153	vanillyl-alcohol oxidase	Production	Primary								vanillyl alcohol + O2â†’ H2O2Ê+ vanillin	[6]	Oxidoreductases	Acting on the CH-OH group of donors	With oxygen as acceptor		0
1.1.3.39		nucleoside oxidase (H2O2-forming)	Production											Oxidoreductases	Acting on the CH-OH group of donors	With oxygen as acceptor		0
1.1.3.40		D-mannitol oxidase	Production	Primary								D-mannitol + O2Êâ†’ H2O2Ê+ D-mannose	[16]	Oxidoreductases	Acting on the CH-OH group of donors	With oxygen as acceptor		0
1.1.3.41	K00594	alditol oxidase	Production											Oxidoreductases	Acting on the CH-OH group of donors	With oxygen as acceptor		0
1.1.3.42	K20550	prosolanapyrone-II oxidase	Production											Oxidoreductases	Acting on the CH-OH group of donors	With oxygen as acceptor		0
1.1.3.45	K15949	aclacinomycin-N oxidase	Production											Oxidoreductases	Acting on the CH-OH group of donors	With oxygen as acceptor		0
1.1.3.46	K16422	4-hydroxymandelate oxidase	Production											Oxidoreductases	Acting on the CH-OH group of donors	With oxygen as acceptor		0
1.1.3.47	K16873	5-(hydroxymethyl)furfural oxidase	Production											Oxidoreductases	Acting on the CH-OH group of donors	With oxygen as acceptor		0
1.1.3.48	K19714	3-deoxy-alpha-D-manno-octulosonate 8-oxidase	Production											Oxidoreductases	Acting on the CH-OH group of donors	With oxygen as acceptor		0
1.1.5.13	K15736	(S)-2-hydroxyglutarate dehydrogenase	Production															0
1.1.98.3	K16653	decaprenylphospho-beta-D-ribofuranose 2-dehydrogenase	Production															0
1.1.99.B3		glucooligosaccharide oxidase	Production															0
1.1.99.18		cellobiose dehydrogenase (acceptor)	Production															0
1.2.3.1	K00157	aldehyde oxidase	Production	Primary								An Aldehyde + H2O + O2Êâ†’ A carboxylate + H2O2	[17]	Oxidoreductases	Acting on the aldehyde or oxo group of donors	With oxygen as acceptor		0
1.2.3.3	K00158	pyruvate oxidase	Production															0
1.2.3.4		oxalate oxidase	Production	Primary								Oxalate + O2Ê+ 2 H2â†’ 2 CO2Ê+ H2O2	[18]	Oxidoreductases	Acting on the aldehyde or oxo group of donors	With oxygen as acceptor		0
1.2.3.5		glyoxylate oxidase	Production	Primary								Glyoxylate + O2Ê+ H2O â†’ Oxalate + H2O2	[19]	Oxidoreductases	Acting on the aldehyde or oxo group of donors	With oxygen as acceptor		0
1.2.3.7	K11817	indole-3-acetaldehyde oxidase	Production	Primary								indol-3-acetaldehyde + H2O + O2Êâ†’ (indol-3-yl)acetate + H2O2	[20]	Oxidoreductases	Acting on the aldehyde or oxo group of donors	With oxygen as acceptor		0
1.2.3.9		aryl-aldehyde oxidase	Production														1	0
1.2.3.14	K09842	abscisic-aldehyde oxidase	Production															0
1.2.3.15	K20929	(methyl)glyoxal oxidase	Production															0
1.3.3.3	K00228	coproporphyrinogen oxidase	Production															0
1.3.3.4	K00231	protoporphyrinogen oxidase	Production															0
1.3.3.6	K00232	acyl-CoA oxidase	Production															0
1.3.3.8	K22089	tetrahydroberberine oxidase	Production															0
1.3.3.11	K06137	pyrroloquinoline-quinone synthase	Production															0
1.3.3.12		L-galactonolactone oxidase	Production															0
1.3.3.13	K21375	albonoursin synthase	Production															0
1.3.3.14	K15949	aclacinomycin-A oxidase	Production															0
1.3.3.16	K05897	oxazoline dehydrogenase	Production															0
1.3.98.1	K00226	dihydroorotate dehydrogenase (fumarate)	Production														1	0
1.4.3.1	K00272	D-aspartate oxidase	Production															0
1.4.3.B1	K09471	gamma-glutamylputrescine oxidase	Production															0
1.4.3.2	K03334	L-amino-acid oxidase	Production															0
1.4.3.3	K00273	D-amino-acid oxidase	Production														1	0
1.4.3.4	K00274	monoamine oxidase	Production															0
1.4.3.5	K00275	pyridoxal 5Õ-phosphate synthase	Production															0
1.4.3.7		D-glutamate oxidase	Production															0
1.4.3.8		ethanolamine oxidase	Production															0
1.4.3.10	K03343	putrescine oxidase	Production															0
1.4.3.11		L-glutamate oxidase	Production															0
1.4.3.12		cyclohexylamine oxidase	Production															0
1.4.3.13	K00277	protein-lysine 6-oxidase	Production															0
1.4.3.14		L-lysine oxidase	Production															0
1.4.3.15		D-glutamate(D-aspartate) oxidase	Production															0
1.4.3.16	K00278	L-aspartate oxidase	Production															0
1.4.3.19	K03153	glycine oxidase	Production															0
1.4.3.20	K17831	L-lysine 6-oxidase	Production															0
1.4.3.21	K00276	primary-amine oxidase	Production															0
1.4.3.22	K11182	diamine oxidase	Production															0
1.4.3.23	K19884	7-chloro-L-tryptophan oxidase	Production															0
1.4.3.25	K21639	L-arginine oxidase	Production															0
1.5.3.1	K00301;K00302;K00303;K00304;K00305	sarcosine oxidase	Production															0
1.5.3.4		N6-methyl-lysine oxidase	Production															0
1.5.3.5	K19826	(S)-6-hydroxynicotine oxidase	Production															0
1.5.3.6	K19890	(R)-6-hydroxynicotine oxidase	Production															0
1.5.3.7	K00306	L-pipecolate oxidase	Production															0
1.5.3.10	K00309	dimethylglycine oxidase	Production															0
1.5.3.12		dihydrobenzophenanthridine oxidase	Production															0
1.5.3.13	K00308	N1-acetylpolyamine oxidase	Production															0
1.5.3.14	K13366	polyamine oxidase (propane-1,3-diamine-forming)	Production															0
1.5.3.15		N8-acetylspermidine oxidase (propane-1	Production															0
1.5.3.16	K12259	spermine oxidase	Production															0
1.5.3.17	K13367;K17839	non-specific polyamine oxidase	Production															0
1.5.3.18	K17833	L-saccharopine oxidase	Production															0
1.5.8.4	K00315	dimethylglycine dehydrogenase	Production															0
1.6.3.1	K13411	NAD(P)H oxidase (H2O2-forming)	Production															0
1.6.3.3	K17870	NADH oxidase (H2O2-forming)	Production															0
1.6.3.5	K18208	renalase	Production															0
1.7.3.1	K19823	nitroalkane oxidase	Production															0
1.7.3.3	K00365	factor-independent urate hydroxylase	Production															0
1.8.3.1	K00387	sulfite oxidase	Production															0
1.8.3.2	K10758;K17783;K17891	thiol oxidase	Production															0
1.8.3.3		glutathione oxidase	Production															0
1.8.3.4	K17285	methanethiol oxidase	Production															0
1.8.3.5	K05906	prenylcysteine oxidase	Production															0
1.8.3.6	K05906	farnesylcysteine lyase	Production															0
1.10.3.4	K20219	o-aminophenol oxidase	Production															0
1.10.3.5		3-hydroxyanthranilate oxidase	Production															0
1.10.3.6		rifamycin-B oxidase	Production															0
1.11.1.1	K05910	NADH peroxidase	Production														1	0
1.13.12.9	K21795	phenylalanine 2-monooxygenase	Production															0
1.13.12.16	K00459	nitronate monooxygenase	Production															0
1.14.99.24		steroid 9alpha-monooxygenase	Production															0
1.14.99.66	K11450	[histone H3]-N6,N6-dimethyl-L-lysine4 FAD-dependent demethylase	Production															0
1.15.1.1	K00518;K04564;K04565;K16627	superoxide dismutase	Production						Scavenging									0
1.15.1.2	K05919	superoxide reductase	Production						Scavenging									0
1.16.3.2	K00522;K02217	bacterial non-heme ferritin	Production														1	0
1.17.1.4	K00087;K11177;K11178;K13479;K13481;K13482	xanthine dehydrogenase	Production															0
1.17.3.2		xanthine oxidase	Production															0
1.21.3.3	K00307	reticuline oxidase	Production															0
1.21.3.7	K20501	tetrahydrocannabinolic acid synthase	Production															0
1.21.3.8	K20502	cannabidiolic acid synthase	Production															0
2.1.1.148	K03465	thymidylate synthase (FAD)	Production															0
4.1.1.107	K01618	3,4-dihydroxyphenylacetaldehyde synthase	Production															0
4.1.1.108	K22327	4-hydroxyphenylacetaldehyde synthase	Production															0
4.1.1.109	K22328	phenylacetaldehyde synthase	Production															0
1.1.3.17	K17755	choline oxidase	Scavenging														1	0	On both???
1.2.3.9		aryl-aldehyde oxidase	Scavenging														1	0	On both???
1.3.98.5	K00435;K25033	hydrogen peroxide-dependent heme synthase	Scavenging														1	0	On both???
1.4.3.3	K00273	D-amino-acid oxidase	Scavenging														1	1	On both???, genetically modified version produces h2o2
1.11.1.1	K05910	NADH peroxidase	Scavenging														1	0	On both???
1.11.1.B2		chloride peroxidase (vanadium-containing)	Scavenging															0
1.11.1.3		fatty-acid peroxidase	Scavenging															0
1.11.1.5	K00428	cytochrome-c peroxidase	Scavenging															0
1.11.1.6	K03781	catalase	Scavenging															0
1.11.1.7	K00430;K10788;K12550;K19511;K21201	peroxidase	Scavenging															0
1.11.1.8	K00431	iodide peroxidase	Scavenging															0
1.11.1.9	K00432	glutathione peroxidase	Scavenging															0
1.11.1.10	K00433;K17990	chloride peroxidase	Scavenging															0
1.11.1.11	K00434	L-ascorbate peroxidase	Scavenging															0
1.11.1.13	K20205	manganese peroxidase	Scavenging															0
1.11.1.14	K23515	lignin peroxidase	Scavenging															0
1.11.1.16		versatile peroxidase	Scavenging															0
1.11.1.19	K15733	dye decolorizing peroxidase	Scavenging															0
1.11.1.21	K03782	catalase-peroxidase	Scavenging															0
1.11.1.23	K12903;K22392	(S)-2-hydroxypropylphosphonic acid epoxidase	Scavenging															0
1.11.2.1	K21820	unspecific peroxygenase	Scavenging															0
1.11.2.2	K10789	myeloperoxidase	Scavenging			Scavenging												0
1.11.2.3	K17991	plant seed peroxygenase	Scavenging															0
1.11.2.4	K15629	fatty-acid peroxygenase	Scavenging															0
1.11.2.5	K20208	3-methyl-L-tyrosine peroxygenase	Scavenging															0
1.11.2.6	K24287	L-tyrosine peroxygenase	Scavenging															0
1.14.18.1	K00505	tyrosinase	Scavenging															0
1.16.3.2	K00522;K02217	bacterial non-heme ferritin	Scavenging														1	0	On both???
1.21.98.2	K19885	dichlorochromopyrrolate synthase	Scavenging															0
1.10.3.17	K12262	superoxide oxidase							Scavenging	Primary							1	0
1.10.3.17	K12262	superoxide oxidase							Production	Primary							1	1	On both???, removed as the enzyme does not produce h2o2 in vivo, more info in methods
1.7.2.1	K00368	nitrite reductase (NO-forming)				Production											1	0
1.7.2.5	K04561	nitric oxide reductase (cytochrome c)				Production	Primary										1	0
1.7.2.7	K20932;K20933;K20934	hydrazine synthase				Production												0
1.7.6.1	K22962	nitrite dismutase				Production												0
1.14.13.39	K13240;K13241;K13242;K13427	nitric-oxide synthase (NADPH)				Production												0
1.7.2.1	K00368	nitrite reductase (NO-forming)				Scavenging											1	0	On both???
1.7.2.5	K04561	nitric oxide reductase (cytochrome c)				Scavenging	Primary	[21,22]				2NO + 2H+Ê2e-Ê_ N2O + H2O	[22]				1	0	On both???
1.14.12.17	K05916	nitric oxide dioxygenase				Scavenging												0
