# Supplementary material for: Genomic capacities for Reactive Oxygen Species metabolism across marine phytoplankton
Source: PLoS One. 2023 Apr 25;18(4):e0284580. doi: 10.1371/journal.pone.0284580 (PMC10128935; doi:10.1371/journal.pone.0284580)
Supplement: S3 Table — (CSV) [file pone.0284580.s015.csv]

Genus	species	Strain	FileName	Marine	Ome	Taxa	PennateCentric	PennateCentric_citekey	Rad1_um	Rad2_um	Rad3_um	Rad_citekey	Flagella	Flagella_citekey	GenomeSize_mbp	GeneModels_count	Genome_ref	Genome_citekey	Database	AccessionInfo	LiveLink	Latitude	Longitude	LogLat_citekey	ColonySpecies	Colony_citekey	Notes
Guillardia	theta	CCMP2712	Guillardia_theta_CCMP2712-aa-gen	yes	Genome	Cryptophyte			2.5	2.5	4.75	[23]	yes	[24]	87.16	24840		[25]	JGI	16067	https://mycocosm.jgi.doe.gov/Guith1/Guith1.home.html	41.2264	-73.0639	[23]	0	[23]
Guillardia	theta	CCMP2712	Guillardia_theta_CCMP2712-dna-trans	yes	Transcriptome	Cryptophyte			2.5	2.5	4.75	[23]	yes	[24]	1	0		[25]	JGI	16067	https://mycocosm.jgi.doe.gov/Guith1/Guith1.home.html	41.2264	-73.0639	[23]	0	[23]
Phaeodactylum	tricornutum	CCAP1055/1	Phaeodactylum_tricornutum_CCAP10551-aa-gen	yes	Genome	Diatom	Pennate	[26]	1.75	1.75	21	[26]	no	[27]	27.4507	10402		[28]	NCBI	ASM15095v2	https://www.ncbi.nlm.nih.gov/assembly/GCF_000150955.2/	54	4	[23]	0	[29]
Phaeodactylum	tricornutum	CCAP1055/1	Phaeodactylum_tricornutum_CCAP10551-dna-trans	yes	Transcriptome	Diatom	Pennate	[26]	1.75	1.75	21	[26]	no	[27]	1	0		[28]	NCBI	ASM15095v2	https://www.ncbi.nlm.nih.gov/assembly/GCF_000150955.2/	54	4	[23]	0	[29]
Fistulifera	solaris	JPCC_DA0580	Fistulifera_solaris_JPCCDA0580-aa-gen	yes	Genome	Diatom	Pennate	[30]	1.9	1.9	3.375	[30]	no	[31]	49.74	20429		[32]	JGI	Fistulifera solaris JPCC DA0580: Fisso1_GeneCatalog_proteins_20200805.aa.fasta.gz	https://genome.jgi.doe.gov/portal/pages/dynamicOrganismDownload.jsf?organism=Fisso0	28.15	129.24	[30]	0	[30]
Fistulifera	solaris	JPCC_DA0580	Fistulifera_solaris_JPCCDA0580-dna-trans	yes	Transcriptome	Diatom	Pennate	[30]	1.9	1.9	3.375	[30]	no	[31]	1	0		[32]	JGI	Fistulifera solaris JPCC DA0580: Fisso1_GeneCatalog_transcripts_20200805.nt.fasta.gz	https://genome.jgi.doe.gov/portal/pages/dynamicOrganismDownload.jsf?organism=Fisso1	28.15	129.24	[30]	0	[30]
Thalassiosira	pseudonana	CCMP1335	Thalassiosira_pseudonana_CCMP1335-aa-gen	yes	Genome	Diatom	Centric	[23]	2.25	2.25	2.5	[23]	no	[33]	32.1	11776		[34]	PicoPlaza	proteome.tps.tfa.gz	https://bioinformatics.psb.ugent.be/plaza/versions/pico-plaza/download	40.756	-72.82	[23]	0	[35]
Thalassiosira	pseudonana	CCMP1335	Thalassiosira_pseudonana_CCMP1335-dna-trans	yes	Transcriptome	Diatom	Centric	[23]	2.25	2.25	2.5	[23]	no	[33]	1	0		[34]	NCBI	ASM14940v2	https://www.ncbi.nlm.nih.gov/genome/?term=txid35128[orgn]	40.756	-72.82	[23]	0	[35]
Thalassiosira	oceanica	CCMP1005	Thalassiosira_oceanica_CCMP1005-aa-gen	yes	Genome	Diatom	Centric	[23]	4	4	4	[23]	no	[31]	92.19	34642		[36]	NCBI	PRJNA36595	https://www.ncbi.nlm.nih.gov/genome/3436	33.1833	-65.85	[23]	0	[37]
Thalassiosira	oceanica	CCMP1005	Thalassiosira_oceanica_CCMP1005-dna-trans	yes	Transcriptome	Diatom	Centric	[23]	4	4	4	[23]	no	[31]	1	0		[36]	NCBI	PRJNA36595	https://www.ncbi.nlm.nih.gov/genome/3437	33.1833	-65.85	[23]	0	[37]
Coscinodiscus	wailesii	CCMP2513	Coscinodiscus_wailesii_CCMP2513-aa-trans	yes	Transcriptome	Diatom	Centric	[23]	44	44	44	[23]	no	[31]	1	0		[38]	MMETSP	MMETSP1066	https://figshare.com/articles/dataset/Marine_Microbial_Eukaryotic_Transcriptome_Sequencing_Project_re-assemblies/3840153	31.4322	-80.358	[23]	0	[39]
Chaetoceros	debilis	MM31A_1	Chaetoceros_debilis_MM31A_1-aa-trans	yes	Transcriptome	Diatom	Centric	[40]	6.5	7.5	12	[40]	no	[31]	1	19453		[41]	iMicrobe	Chaetoceros-debilis-MM31A_1.pep.fa.gz	ftp://ftp.imicrobe.us/camera/combined_assemblies/				0	[42]
Conticribra_Thalassiosira	weissflogii	CCMP1010	Thalassiosira_weissflogii_CCMP1010-aa-trans	yes	Transcriptome	Diatom	Centric	[23]	5.5	5.5	7.75	[23]	no	[31]	1	21329		[41]	iMicrobe	Thalassiosira-weissflogii-CCMP1010.pep.fa.gz	ftp://ftp.imicrobe.us/camera/combined_assemblies/	37	-65	[23]	0	[35]
Cyclotella	cryptica	CCMP332	Cyclotella_cryptica_CCMP332-aa-gen	yes	Genome	Diatom	Centric	[43]	4.5	4.5	7	[43]	no	[31]	161.7	21121		[43]	UCLA	Nuclear genome	http://genomes.mcdb.ucla.edu/Cyclotella/download.html	41.355	-70.655		0	[35]
Nannochloropsis	oceanica	CCMP1779	Nannochloropsis_oceanica_CCMP1779-aa-gen	yes	Genome	Eustigmatophyte			1.5	1.5	1.5	[23]	no	[44]	28.74	10641		[45]	JGI	1143084	https://mycocosm.jgi.doe.gov/Nanoce1779_2/Nanoce1779_2.home.html	29	48	[23]	0	[46]
Nannochloropsis	oceanica	CCMP1779	Nannochloropsis_oceanica_CCMP1779-dna-trans	yes	Transcriptome	Eustigmatophyte			1.5	1.5	1.5	[23]	no	[44]	1	0		[45]	JGI	1143084	https://mycocosm.jgi.doe.gov/Nanoce1779_2/Nanoce1779_2.home.html	29	48	[23]	0	[46]
Nannochloropsis	gaditana	CCMP526	Nannochloropsis_gaditana_CCMP526-aa-gen	yes	Genome	Eustigmatophyte			1.5	1.5	2.5	[23]	no	[47]	30.3	9052		[46]	NCBI	ASM24072v1	https://www.ncbi.nlm.nih.gov/assembly/GCF_000240725.1/	32.8333	-9	[23]	0	[48]
Nannochloropsis	gaditana	CCMP526	Nannochloropsis_gaditana_CCMP526-dna-trans	yes	Transcriptome	Eustigmatophyte			1.5	1.5	2.5	[23]	no	[47]	1	0		[46]	NCBI	ASM24072v1	https://www.ncbi.nlm.nih.gov/assembly/GCF_000240725.1/	32.8333	-9	[23]	0	[48]
(Nannochloropsis) Microchloropsis	salina	CCMP1776	Nannochloropsis_salina_CCMP1776-aa-gen	yes	Genome	Eustigmatophyte			1.25	1.25	1.5	[23]	no	[49]	27.7573	10522		[50]	NCBI	ASM456527v1	https://www.ncbi.nlm.nih.gov/genome/75342?genome_assembly_id=739695	55.75	-4.96	[23]	0	[51]
Ostreococcus	tauri	RCC1115	Ostreococcus_tauri_RCC1115-aa-gen	yes	Genome	Green			0.5	0.5	0.5	[52]	no	[53]	14.76	8218		[54]	NCBI	GCA_002158475.1	https://phycocosm.jgi.doe.gov/Ostta1115_2/Ostta1115_2.home.html	42.9	3.03	[52]	0	[55]
Ostreococcus	tauri	RCC1115	Ostreococcus_tauri_RCC1115-dna-trans	yes	Transcriptome	Green			0.5	0.5	0.5	[52]	no	[53]	1	0		[54]	JGI	Ostreococcus tauri RCC1115 v1.0: Ostta1115_2_GeneCatalog_transcripts_20170131.nt.fasta.gz	https://phycocosm.jgi.doe.gov/Ostta1115_2/Ostta1115_2.home.html	42.9	3.03	[52]	0	[55]
Ostreococcus	tauri	RCC4221	Ostreococcus_tauri_RCC4221-aa-gen	yes	Genome	Green			0.5	0.5	0.5	[52]	no	[53]	13.03	7669			NCBI	GCF_000214015.3	https://www.ncbi.nlm.nih.gov/assembly/GCF_000214015.3	42.4	3.6	[52]	0	[55]
Ostreococcus	tauri	RCC4221	Ostreococcus_tauri_RCC4221-dna-trans	yes	Transcriptome	Green			0.5	0.5	0.5	[52]	no	[53]	1	0			NCBI	GCF_000214015.2	https://www.ncbi.nlm.nih.gov/assembly/GCF_000214015.3	42.4	3.6	[52]	0	[55]
Bathycoccus	prasinos	RCC1105	Bathycoccus_prasinos_RCC1105-aa-gen	yes	Genome	Green			0.75	0.75	0.75	[56]	no	[56]	15.07	7900		[56]	NCBI	ASM222023v1	https://www.ncbi.nlm.nih.gov/genome/12309?genome_assembly_id=323984	42.45	3.53	[52]	0	[57]
Bathycoccus	prasinos	RCC1105	Bathycoccus_prasinos_RCC1105-dna-trans	yes	Transcriptome	Green			0.75	0.75	0.75	[56]	no	[56]	1	0		[56]	NCBI	ASM222023v1	https://www.ncbi.nlm.nih.gov/genome/12309?genome_assembly_id=323984	42.45	3.53	[52]	0	[57]
Micromonas	pusilla	CCMP1545	Micromonas_pusilla_CCMP1545-aa-gen	yes	Genome	Green			1.25	1.25	1.5	[23]	yes	[58]	21.9583	10242		[59]	NCBI	GCA_000151265.1	https://www.ncbi.nlm.nih.gov/genome/501?genome_assembly_id=281477	50.365	-4.17	[23]	0	[60]
Micromonas	pusilla	CCMP1545	Micromonas_pusilla_CCMP1545-dna-trans	yes	Transcriptome	Green			1.25	1.25	1.5	[23]	yes	[58]	1	0		[59]	NCBI	GCA_000151265.1	https://www.ncbi.nlm.nih.gov/genome/501?genome_assembly_id=281477	50.365	-4.17	[23]	0	[60]
Coccomyxa	subellipsoidea	C-169	Coccomyxa_sp_C169-aa-gen	yes	Genome	Green			2.4	2.4	3.6	[61]	no	[61]	49	9629		[61]	JGI	Coccomyxa_C169_v2_filtered_proteins.fasta.gz	https://mycocosm.jgi.doe.gov/Coc_C169_1/Coc_C169_1.home.html				0	[62]
Coccomyxa	subellipsoidea	C-169	Coccomyxa_sp_C169-dna-trans	yes	Transcriptome	Green			2.4	2.4	3.6	[61]	no	[61]	1	0		[61]	JGI	Coccomyxa_C169_v2_filtered_transcripts.fasta.gz	https://mycocosm.jgi.doe.gov/Coc_C169_1/Coc_C169_1.home.html				0	[62]
Dunaliella	salina	CCAP 19/18	Dunaliella_salina_CCAP1918-aa-gen	yes	Genome	Green			4.5	4.5	8	[63]	yes	[64]	343.7	18801		[65]	JGI	Dunaliella salina CCAP19/18: Project: 1014865, Dunsal1_1_GeneCatalog_proteins_20200511.aa.fasta.gz	https://genome.jgi.doe.gov/portal/pages/dynamicOrganismDownload.jsf?organism=Dunsal1_1				0	[52]
Dunaliella	salina	CCAP 19/18	Dunaliella_salina_CCAP1918-dna-trans	yes	Transcriptome	Green			4.5	4.5	8	[63]	yes	[64]	1	0		[65]	JGI	Dunaliella salina CCAP19/18: Project: 1014865, Dunsal1_1_GeneCatalog_transcripts_20200511.nt.fasta.gz	https://genome.jgi.doe.gov/portal/pages/dynamicOrganismDownload.jsf?organism=Dunsal1_1				0	[52]
Picocystis	salinarum	CCMP1897	Picocystis_salinarum_CCMP1897-aa-trans	yes	Transcriptome	Green			1.75	1.75	1.75	[23]	no	[66]	1	6947		[41]	iMicrobe	Picocystis-salinarum-CCMP1897.pep.fa.gz	ftp://ftp.imicrobe.us/camera/combined_assemblies/	37.78	-122.35	[23]	0	[67]
Emiliania	huxleyi	CCMP1516	Emiliania_huxleyi_CCMP1516-aa-gen	yes	Genome	Haptophyte			3.25	3.25	3.25	[68]	yes	[68]	167.676	38554		[69]	NCBI	GCA_000372725.1	https://www.ncbi.nlm.nih.gov/assembly/678008	-2.6667	-82.7167	[23]	0	[70]
Emiliania	huxleyi	CCMP1516	Emiliania_huxleyi_CCMP1516-dna-trans	yes	Transcriptome	Haptophyte			3.25	3.25	3.25	[68]	yes	[68]	1	0		[69]	NCBI	GCA_000372725.1	https://www.ncbi.nlm.nih.gov/assembly/678008	-2.6667	-82.7167	[23]	0	[70]
Tisochrysis	lutea		Tisochrysis_lutea-aa-gen	yes	Transcriptome	Haptophyte			2.5	2.5	3	[71]	yes	[71]	54.4	20582		[72]	SEANOE	Protein_sequencesV1	https://www.seanoe.org/data/00361/47171/				0	[71]
Aureococcus	anophagefferens	CCMP1984	Aureococcus_anophagefferens_CCMP1984-aa-gen	yes	Genome	Pelagophyte			1.75	1.75	1.75	[73]	no	[74]	56.6606	11522		[75]	NCBI	GCA_000186865.1 v 1.0	https://www.ncbi.nlm.nih.gov/assembly/GCF_000186865.1/	40.6667	-73.27	[23]	0	[76]
Aureococcus	anophagefferens	CCMP1984	Aureococcus_anophagefferens_CCMP1984-dna-trans	yes	Transcriptome	Pelagophyte			1.75	1.75	1.75	[73]	no	[74]	1	0		[75]	NCBI	GCA_000186865.1 v 1.0	https://www.ncbi.nlm.nih.gov/assembly/GCF_000186865.1/	40.6667	-73.27	[23]	0	[76]
Pelagophyceae	sp.	CCMP2097	Pelagophyceae_sp_CCMP2097-aa-gen	yes	Genome	Pelagophyte			4.5	4.5	4.5	[23]	yes	[77]	85.82	19402			JGI	Pelagophyceae sp. CCMP2097 v1.0: Project: 1020062, Pelago2097_1_GeneCatalog_proteins_20160408.aa.fasta.gz	https://genome.jgi.doe.gov/portal/pages/dynamicOrganismDownload.jsf?organism=Pelago2097_1	77.0014	-77.2383	[23]	0	[52]
Pelagophyceae	sp.	CCMP2097	Pelagophyceae_sp_CCMP2097-dna-trans	yes	Transcriptome	Pelagophyte			4.5	4.5	4.5	[23]	yes	[77]	1	0			JGI	Pelagophyceae sp. CCMP2097 v1.0: Project: 1020062, Pelago2097_1_GeneCatalog_transcripts_20160408.nt.fasta.gz	https://genome.jgi.doe.gov/portal/pages/dynamicOrganismDownload.jsf?organism=Pelago2097_1	77.0014	-77.2383	[23]	0	[52]
Pelagococcus	subviridis	CCMP1429	Pelagococcus_subviridis_CCMP1429-aa-trans	yes	Transcriptome	Pelagophyte			1.5	1.5	1.5	[23]	yes	[78]	1	21365		[41]	iMicrobe	Pelagococcus-subviridis-CCMP1429.pep.fa.gz	ftp://ftp.imicrobe.us/camera/combined_assemblies/	49.9166	-145.1166	[23]	0	[52]
Porphyridium	purpureum	CCMP1328	Porphyridium_purpureum_CCMP1328-aa-gen	yes	Genome	Red			3.25	3.25	3.25	[23]	no	[79]	19.7	8355		[79]	RUTGERS	P. purpureum√ägenomic assembly (nucleotide)	http://cyanophora.rutgers.edu/porphyridium/	41.5264	-70.67	[23]	0	[80]
Minidiscus	variabilis	CCMP495	Minidiscus_variabilis_CCMP495-aa-gen	yes	Genome	Diatom	Centric	[23]	1.75	1.75	6	[23]	no	[31]	76.19	25179	JGI		JGI	Minidiscus variabilis CCMP495 v1.0: Project: 1094205, Mintr2_GeneCatalog_proteins_20160618.aa.fasta.gz	https://genome.jgi.doe.gov/portal/pages/dynamicOrganismDownload.jsf?organism=Mintr2	43	-68	[23]	0	[39]
Minidiscus	variabilis	CCMP495	Minidiscus_variabilis_CCMP495-dna-trans	yes	Transcriptome	Diatom	Centric	[23]	1.75	1.75	6	[23]	no	[31]	1	0	JGI		JGI	Minidiscus variabilis CCMP495 v1.0: Project: 1094205, Mintr2_GeneCatalog_transcripts_20160618.nt.fasta.gz	https://genome.jgi.doe.gov/portal/pages/dynamicOrganismDownload.jsf?organism=Mintr2	43	-68	[23]	0	[39]
Prochlorococcus	marinus	AS9601	Prochlorococcus_marinus_AS9601-aa-gen	yes	Genome	Prokaryote			0.35	0.35	0.55	[81]	no	[82]	1.67	1899		[83]	NCBI	GCF_000015645.1	https://www.ncbi.nlm.nih.gov/nuccore/NC_008816.1	19.12	67.1	[81]	0	[84]
Prochlorococcus	marinus marinus	CCMP1375	Prochlorococcus_marinus_marinus_CCMP1375-aa-gen	yes	Genome	Prokaryote			0.35	0.35	0.55	[81]	no	[82]	1.75	1897		[85]	NCBI	GCF_000007925.1	https://www.ncbi.nlm.nih.gov/assembly/GCF_000007925.1	30	-60	[23]	0	[84]
Prochlorococcus	marinus	MIT9313	Prochlorococcus_marinus_MIT9313-aa-gen	yes	Genome	Prokaryote			0.35	0.35	0.55	[81]	no	[82]	2.41	2457		[86]	NCBI	GCF_000011485.1	https://www.ncbi.nlm.nih.gov/assembly/GCF_000011485.1	37.3	-68.14	[81]	0	[84]
Prochlorococcus	marinus	NATL2A	Prochlorococcus_marinus_NATL2A-aa-gen	yes	Genome	Prokaryote			0.35	0.35	0.55	[81]	no	[82]	1.84	2010		[83]	NCBI	GCF_000012465.1	https://www.ncbi.nlm.nih.gov/nuccore/NC_007335.2	38.59	40.33	[81]	0	[84]
Prochlorococcus	marinus pastoris	CCMP1986	Prochlorococcus_marinus_pastoris_CCMP1986-aa-gen	yes	Genome	Prokaryote			0.35	0.35	0.7	[23]	no	[82]	1.66	1908		[86]	NCBI	GCF_000011465.1	https://www.ncbi.nlm.nih.gov/nuccore/NC_005072.1	35	20	[23]	0	[84]
Alexandrium	fundyense	CCMP1719	Alexandrium_fundyense_CCMP1719-aa-trans	yes	Transcriptome	Dinoflagellate			17.5	17.5	17.5	[23]	yes	[78]	1	11897		[41]	iMicrobe	Alexandrium-fundyense-CCMP1719.pep.fa	https://datacommons.cyverse.org/browse/iplant/home/shared/imicrobe/camera/camera_mmetsp_ncgr/combined_assemblies/Alexandrium-fundyense-CCMP1719	43.1	-70.782	[23]	0	[87]
Amphidinium	carterae	CCMP1314	Amphidinium_carterae_CCMP1314-aa-trans	yes	Transcriptome	Dinoflagellate			5.5	5.5	8	[23]	yes	[78]	1	42459		[41]	iMicrobe	Amphidinium-carterae-CCMP1314/	ftp://ftp.imicrobe.us/camera/combined_assemblies/Amphidinium-carterae-CCMP1314/	41.56	-70.583	[23]	0	[88]
Aureoumbra	lagunensis	CCMP1510	Aureoumbra_lagunensis_CCMP1510-aa-trans	yes	Transcriptome	Pelagophyte			2.75	2.75	2.75	[23]	yes	[78]	1	16737		[41]	iMicrobe	Aureoumbra-lagunensis-CCMP1510/	ftp://ftp.imicrobe.us/camera/combined_assemblies/Aureoumbra-lagunensis-CCMP1510/	27.4708	-97.32	[23]	0	[89]
Chaetoceros	affinis	CCMP159	Chaetoceros_affinis_CCMP159-aa-trans	yes	Transcriptome	Diatom	Centric	[23]	3.75	3.75	11	[23]	no	[31]	1	19072		[41]	iMicrobe	Chaetoceros-affinis-CCMP159/	ftp://ftp.imicrobe.us/camera/combined_assemblies/Chaetoceros-affinis-CCMP159/	29.42	-86.105	[23]	0	[52]
Chattonella	subsalsa	CCMP2191	Chattonella_subsalsa_CCMP2191-aa-trans	yes	Transcriptome	Raphidophyte			10.75	10.75	21	[23]	yes		1	25803		[41]	iMicrobe	Chattonella-subsalsa-CCMP2191/	ftp://ftp.imicrobe.us/camera/combined_assemblies/Chattonella-subsalsa-CCMP2191/	38.59	-75.1	[23]	0	[52]
Heterosigma	akashiwo	CCMP2393	Heterosigma_akashiwo_CCMP2393-aa-trans	yes	Transcriptome	Raphidophyte			6.5	6.5	9	[23]	yes	[90]	1	40801		[41]	iMicrobe	Heterosigma-akashiwo-CCMP2393/	ftp://ftp.imicrobe.us/camera/combined_assemblies/Heterosigma-akashiwo-CCMP2393/	38.6991	-75.1097	[23]	0	[91]
Heterosigma	akashiwo	CCMP452	Heterosigma_akashiwo_CCMP452-aa-trans	yes	Transcriptome	Raphidophyte			6	6	6.25	[23]	yes	[90]	1	27465		[41]	iMicrobe	Heterosigma-akashiwo-CCMP452/	ftp://ftp.imicrobe.us/camera/combined_assemblies/Heterosigma-akashiwo-CCMP452/	41	-73	[23]	0	[91]
Isochrysis	galbana	CCMP1323	Isochrysis_galbana_CCMP1323-aa-trans	yes	Transcriptome	Haptophyte			1.5	1.5	2.5	[23]	yes	[92]	1	45931		[41]	iMicrobe	Isochrysis-galbana-CCMP1323/	ftp://ftp.imicrobe.us/camera/combined_assemblies/Isochrysis-galbana-CCMP1323/	54.085	-4.77	[23]	0	[23]
Isochrysis	sp.	CCMP1244	Isochrysis_sp_CCMP1244-aa-trans	yes	Transcriptome	Haptophyte			2	2	2	[23]	yes		1	38449		[41]	iMicrobe	Isochrysis-sp-CCMP1244/	ftp://ftp.imicrobe.us/camera/combined_assemblies/Isochrysis-sp-CCMP1244/	38.3048	-69.6192	[23]	0	[23]
Lingulodinium	polyedra	CCMP1738	Lingulodinium_polyedra_CCMP1738-aa-trans	yes	Transcriptome	Dinoflagellate			17.5	17.5	18.75	[23]	yes	[78]	1	104588		[41]	iMicrobe	Lingulodinium-polyedra-CCMP1738/	ftp://ftp.imicrobe.us/camera/combined_assemblies/Lingulodinium-polyedra-CCMP1738/	27.8	-97.13	[23]	0	[52]
Rhodomonas	sp.	CCMP768	Rhodomonas_sp_CCMP768-aa-trans	yes	Transcriptome	Cryptophyte			4.75	4.75	8.75	[23]	yes		1	31952		[41]	iMicrobe	Rhodomonas-sp-CCMP768/	ftp://ftp.imicrobe.us/camera/combined_assemblies/Rhodomonas-sp-CCMP768/	-39	176	[23]	0	[52]
Scrippsiella	trochoidea	CCMP3099	Scrippsiella_trochoidea_CCMP3099-aa-trans	yes	Transcriptome	Dinoflagellate			12.5	12.5	16	[23]	yes	[78]	1	113860		[41]	iMicrobe	Scrippsiella-trochoidea-CCMP3099/	ftp://ftp.imicrobe.us/camera/combined_assemblies/Scrippsiella-trochoidea-CCMP3099/	27.3122	-82.601	[23]	0	[93]
Cyanobium	sp.	NIES-981	Cyanobium_sp_NIES-981-aa-gen	yes	Genome	Prokaryote			0.38	0.38	0.65	[94]	no	[94]	3.02	2883		[95]	NCBI	GCA_900088535.1 ASM90008853v1 scaffolds: 1 contigs: 1 N50: 3,021,545 L50: 1	https://www.ncbi.nlm.nih.gov/genome/13678?genome_assembly_id=319205				0	[96]
Lotharella	globosa	CCCM811	Lotharella_globosa_CCCM811-aa-trans	yes	Transcriptome	Green			4.6	4.6	4.6	[97]	yes	[97]	1	29293		[41]	iMicrobe	Lotharella-globosa-CCCM811.pep.fa	ftp://ftp.imicrobe.us/camera/combined_assemblies/	13.8333	144.75	[23]	0	[98]	CCCM811 is also known as CCMP2314 or CCMP1729
Prochlorococcus	sp.	MIT0601	Prochlorococcus_sp._MIT0601-aa-gen	yes	Genome	Prokaryote			0.35	0.35	0.55	[81]	no	[82]	1.71	1854		[99]	NCBI	GCA_000760175.1	https://www.ncbi.nlm.nih.gov/genome/13712?genome_assembly_id=210094	22.75	-158	[99]	0	[84]
Prochlorococcus	marinus	GP2	Prochlorococcus_marinus_GP2-aa-gen	yes	Genome	Prokaryote			0.35	0.35	0.55	[81]	no	[82]	1.62	1845		[99]	NCBI	GCA_000759885.1 ASM75988v1 scaffolds: 11 contigs: 11 N50: 416,038 L50: 2	https://www.ncbi.nlm.nih.gov/genome/164?genome_assembly_id=209980	8	136	[100]	0	[84]
Prochlorococcus	sp.	MIT0604	Prochlorococcus_sp._MIT0604-aa-gen	yes	Genome	Prokaryote			0.35	0.35	0.55	[81]	no	[82]	1.78	2040		[99]	NCBI	GCA_000757845.1 ASM75784v1 scaffolds: 1 contigs: 1 N50: 1,780,061 L50: 1	https://www.ncbi.nlm.nih.gov/genome/13712?genome_assembly_id=209903	22.75	-158	[101]	0	[84]
Prochlorococcus	sp.	MIT0801	Prochlorococcus_sp._MIT0801-aa-gen	yes	Genome	Prokaryote			0.35	0.35	0.55	[81]	no	[82]	1.93	2171		[99]	NCBI	GCA_000757865.1 ASM75786v1 scaffolds: 1 contigs: 1 N50: 1,929,203 L50: 1	https://www.ncbi.nlm.nih.gov/genome/13712?genome_assembly_id=209904	31.67	-64.17	[99]	0	[84]
Prochlorococcus	sp.	MIT0602	Prochlorococcus_sp._MIT0602-aa-gen	yes	Genome	Prokaryote			0.35	0.35	0.55	[81]	no	[82]	1.75092	1897		[99]	NCBI	GCA_000760195.1 ASM76019v1 scaffolds: 9 contigs: 9 N50: 511,704 L50: 2	https://www.ncbi.nlm.nih.gov/genome/13712?genome_assembly_id=210095	22.75	-158	[99]	0	[84]
Prochlorococcus	sp.	MIT0603	Prochlorococcus_sp._MIT0603-aa-gen	yes	Genome	Prokaryote			0.35	0.35	0.55	[81]	no	[82]	1.75248	1896		[99]	NCBI	GCA_000760215.1 ASM76021v1 scaffolds: 7 contigs: 7 N50: 434,668 L50: 2	https://www.ncbi.nlm.nih.gov/genome/13712?genome_assembly_id=210096	22.75	-158	[99]	0	[84]
Prochlorococcus	sp.	SS52	Prochlorococcus_sp._SS52-aa-gen	yes	Genome	Prokaryote			0.35	0.35	0.55	[81]	no	[82]	1.75405	1919		[99]	NCBI	GCA_000760375.1 ASM76037v1 scaffolds: 22 contigs: 22 N50: 124,224 L50: 5	https://www.ncbi.nlm.nih.gov/genome/13712?genome_assembly_id=210100	28.98	-64.35	[102]	0	[84]
Prochlorococcus	sp.	MIT0701	Prochlorococcus_sp._MIT0701-aa-gen	yes	Genome	Prokaryote			0.35	0.35	0.55	[81]	no	[82]	2.59257	2591		[99]	NCBI	GCA_000760295.1 ASM76029v1 scaffolds: 53 contigs: 53 N50: 84,463 L50: 9	https://www.ncbi.nlm.nih.gov/genome/13712?genome_assembly_id=210097	-13.45	-0.04	[99]	0	[84]
Prochlorococcus	sp.	MIT0702	Prochlorococcus_sp._MIT0702-aa-gen	yes	Genome	Prokaryote			0.35	0.35	0.55	[81]	no	[82]	2.58306	5288		[99]	NCBI	GCA_000760315.1 ASM76031v1 scaffolds: 61 contigs: 61 N50: 76,101 L50: 10	https://www.ncbi.nlm.nih.gov/genome/13712?genome_assembly_id=210098	-13.45	-0.04	[99]	0	[84]
Prochlorococcus	sp.	MIT0703	Prochlorococcus_sp._MIT0703-aa-gen	yes	Genome	Prokaryote			0.35	0.35	0.55	[81]	no	[82]	2.57506	2591		[99]	NCBI	GCA_000760335.1 ASM76033v1 scaffolds: 61 contigs: 61 N50: 81,186 L50: 10	https://www.ncbi.nlm.nih.gov/genome/13712?genome_assembly_id=210099	-13.45	-0.04	[99]	0	[84]
Prochlorococcus	marinus	SB	Prochlorococcus_marinus_SB-aa-gen	yes	Genome	Prokaryote			0.35	0.35	0.55	[81]	no	[82]	1.66982	1874		[99]	NCBI	GCA_000760115.1 ASM76011v1 scaffolds: 4 contigs: 4 N50: 1,237,529 L50: 1	https://www.ncbi.nlm.nih.gov/genome/164?genome_assembly_id=209989	35	138.3	[100]	0	[84]
Prochlorococcus	marinus	SS35	Prochlorococcus_marinus_SS35-aa-gen	yes	Genome	Prokaryote			0.35	0.35	0.55	[81]	no	[82]	1.75101	1895		[99]	NCBI	GCA_000760275.1 ASM76027v1 scaffolds: 9 contigs: 9 N50: 446,270 L50: 2	https://www.ncbi.nlm.nih.gov/genome/164?genome_assembly_id=209993	28.98	-64.35	[102]	0	[84]
Prochlorococcus	marinus	SS51	Prochlorococcus_marinus_SS51-aa-gen	yes	Genome	Prokaryote			0.35	0.35	0.55	[81]	no	[82]	1.74698	1908		[99]	NCBI	GCA_000760355.1 ASM76035v1 scaffolds: 12 contigs: 12 N50: 232,789 L50: 3	https://www.ncbi.nlm.nih.gov/genome/164?genome_assembly_id=209994	28.98	-64.35	[102]	0	[84]
Prochlorococcus	marinus	SS2	Prochlorococcus_marinus_SS2-aa-gen	yes	Genome	Prokaryote			0.35	0.35	0.55	[81]	no	[82]	1.75277	1903		[99]	NCBI	GCA_000760255.1 ASM76025v1 scaffolds: 19 contigs: 19 N50: 187,268 L50: 3	https://www.ncbi.nlm.nih.gov/genome/164?genome_assembly_id=209992	28.98	-64.35	[102]	0	[84]
Prochlorococcus	marinus	MIT9314	Prochlorococcus_marinus_MIT9314-aa-gen	yes	Genome	Prokaryote			0.35	0.35	0.55	[81]	no	[82]	1.69056	1937		[99]	NCBI	GCA_000760035.1 ASM76003v1 scaffolds: 16 contigs: 16 N50: 221,824 L50: 3	https://www.ncbi.nlm.nih.gov/genome/164?genome_assembly_id=209985	37.51	-64.24	[102]	0	[84]
Prochlorococcus	marinus	MIT9321	Prochlorococcus_marinus_MIT9321-aa-gen	yes	Genome	Prokaryote			0.35	0.35	0.55	[81]	no	[82]	1.65866	1903		[99]	NCBI	GCA_000760055.1 ASM76005v1 scaffolds: 10 contigs: 10 N50: 259,210 L50: 3	https://www.ncbi.nlm.nih.gov/genome/164?genome_assembly_id=209986	1	-92	[102]	0	[84]
Prochlorococcus	marinus	MIT9322	Prochlorococcus_marinus_MIT9322-aa-gen	yes	Genome	Prokaryote			0.35	0.35	0.55	[81]	no	[82]	1.65755	1901		[99]	NCBI	GCA_000760075.1 ASM76007v1 scaffolds: 11 contigs: 11 N50: 367,597 L50: 2	https://www.ncbi.nlm.nih.gov/genome/164?genome_assembly_id=209987	0.27	-93	[102]	0	[84]
Prochlorococcus	marinus	MIT9401	Prochlorococcus_marinus_MIT9401-aa-gen	yes	Genome	Prokaryote			0.35	0.35	0.55	[81]	no	[82]	1.66681	1919		[99]	NCBI	GCA_000760095.1 ASM76009v1 scaffolds: 17 contigs: 17 N50: 110,519 L50: 4	https://www.ncbi.nlm.nih.gov/genome/164?genome_assembly_id=209988	35.5	-70.4	[102]	0	[84]
Prochlorococcus	marinus	EQPAC1	Prochlorococcus_marinus_EQPAC1-aa-gen	yes	Genome	Prokaryote			0.35	0.35	0.55	[81]	no	[82]	1.65474	1907		[99]	NCBI	GCA_000759875.1 ASM75987v1 scaffolds: 8 contigs: 8 N50: 328,627 L50: 2	https://www.ncbi.nlm.nih.gov/genome/164?genome_assembly_id=209979	0	-180	[102]	0	[84]
Synechococcus	sp.	WH7803	Synechococcus_sp._WH7803-aa-gen	yes	Genome	Prokaryote			0.5	0.5	0.5	[52]	no	[103]	2.36698	2586			NCBI	GCA_000063505.1 ASM6350v1 scaffolds: 1 contigs: 1 N50: 2,366,980 L50: 1	https://www.ncbi.nlm.nih.gov/genome/13522?genome_assembly_id=174736	33.75	-67.5	[52]	0	[104]
Synechococcus	sp.	WH8101	Synechococcus_sp._WH8101-aa-gen	yes	Genome	Prokaryote			0.5	0.5	0.5	[105]	no	[103]	2.63029	2816			NCBI	GCA_004209775.1 ASM420977v1 scaffolds: 1 contigs: 1 N50: 2,630,292 L50: 1	https://www.ncbi.nlm.nih.gov/genome/13522?genome_assembly_id=451744	41.3141	-70.4013	[106]	0	[104]
Synechococcus	sp.	WH8103	Synechococcus_sp._WH8103-aa-gen	yes	Genome	Prokaryote			0.5	0.5	0.5	[105]	no	[103]	2.42969	2648			NCBI	GCA_001182765.1 WH8103.1 scaffolds: 1 contigs: 1 N50: 2,429,688 L50: 1	https://www.ncbi.nlm.nih.gov/genome/13522?genome_assembly_id=240763	28.5	-67.39	[52]	0	[104]
Synechococcus	sp.	WH8109	Synechococcus_sp._WH8109-aa-gen	yes	Genome	Prokaryote			0.5	0.5	0.5	[105]	no	[103]	2.11151	2363			NCBI	GCA_000161795.2 ASM16179v2 scaffolds: 1 contigs: 1 N50: 2,111,515 L50: 1	https://www.ncbi.nlm.nih.gov/genome/13522?genome_assembly_id=228479	39.48	-70.46	[52]	0	[104]
Synechococcus	sp.	PCC7002	Synechococcus_sp._PCC7002-aa-gen	yes	Genome	Prokaryote			0.5	0.5	0.5	[105]	no	[103]	3.40993	2872			NCBI	GCA_000019485.1 ASM1948v1 scaffolds: 7 contigs: 7 N50: 3,008,047 L50: 1	https://www.ncbi.nlm.nih.gov/genome/13522?genome_assembly_id=300956				0	[104]
Synechococcus	sp.	MEDNS5	Synechococcus_sp._MEDNS5-aa-gen	yes	Genome	Prokaryote			0.5	0.5	0.5	[52]	no	[103]	2.43587	2607			NCBI	GCA_014279875.1 ASM1427987v1 scaffolds: 1 contigs: 1 N50: 2,435,869 L50: 1	https://www.ncbi.nlm.nih.gov/genome/13522?genome_assembly_id=978542	41	6	[52]	0	[104]
Synechococcus	sp.	MITS9220	Synechococcus_sp._MITS9220-aa-gen	yes	Genome	Prokaryote			0.5	0.5	0.5	[52]	no	[103]	2.42417	2650			NCBI	GCA_014304815.1 ASM1430481v1 scaffolds: 1 contigs: 1 N50: 2,424,175 L50: 1	https://www.ncbi.nlm.nih.gov/genome/13522?genome_assembly_id=979223				0	[104]
Synechococcus	sp.	NIES-970	Synechococcus_sp._NIES970-aa-gen	yes	Genome	Prokaryote			0.75	0.75	0.75		no	[103]	3.12386	2685		[107]	NCBI	GCA_002356215.1 ASM235621v1 scaffolds: 5 contigs: 5 N50: 2,836,539 L50: 1	https://www.ncbi.nlm.nih.gov/genome/13522?genome_assembly_id=331806	27	129	[107]	0	[104]
Cyanobium	sp.	LEGE06143	Cyanobium_sp_LEGE06143-aa-gen	yes	Genome	Prokaryote			0.6	0.6	0.6	[108]	no	[109]	2.57073	2780			NCBI	GCA_015207535.1 ASM1520753v1 scaffolds: 317 contigs: 317 N50: 11,389 L50: 69	https://www.ncbi.nlm.nih.gov/genome/13678?genome_assembly_id=1482232	37.07156	-8.774722	[108]	0	[96]
Cyanobium	sp.	LEGE06113	Cyanobium_sp_LEGE06113-aa-gen	yes	Genome	Prokaryote			0.6	0.6	0.6	[108]	no	[109]	2.93701	3076			NCBI	GCA_015207615.1 ASM1520761v1 scaffolds: 18 contigs: 18 N50: 328,991 L50: 3	https://www.ncbi.nlm.nih.gov/genome/13678?genome_assembly_id=1482231	41.04954	-8.655339	[108]	0	[96]
Synechococcus	sp.	SynAce01	Synechococcus_sp._SynAce01-aa-gen	yes	Genome	Prokaryote			0.5	0.5	0.5	[105]	no	[103]	2.75	2950			JGI	Synechococcus sp. SynAce01: 118502.assembled.fna	https://genome.jgi.doe.gov/portal/pages/dynamicOrganismDownload.jsf?organism=IMG_2718218441	-68.27	78.12		0	[104]
Gephyrocapsa	oceanica	RCC1303	Gephyrocapsa_oceanica_RCC1303-aa-trans	yes	Transcriptome	Haptophyte			2.3	2.3	2.3	[52]	no	[109]	1	38577		[41]	iMicrobe	Gephyrocapsa-oceanica-RCC1303.pep	ftp://ftp.imicrobe.us/camera/combined_assemblies/	45	-1.08	[52]	0	[110]
Fragilariopsis	cylindrus	CCMP1102	Fragilariopsis_cylindrus_CCMP1102-aa-gen	yes	Genome	Diatom	Pennate	[111]	1.5	1.5	2.5	[23]	no	[31]	80.5	27137		[111]	JGI	Fragilariopsis cylindrus CCMP 1102: Project: 16035, Fracy1_GeneModels_FilteredModels1_aa.fasta.gz	https://genome.jgi.doe.gov/portal/pages/dynamicOrganismDownload.jsf?organism=Fracy1	-64.08	-48.7033	[23]	1	[112]
Fragilariopsis	cylindrus	CCMP1102	Fragilariopsis_cylindrus_CCMP1102-dna-trans	yes	Transcriptome	Diatom	Pennate	[111]	1.5	1.5	2.5	[23]	no	[31]	1	0		[111]	JGI	Fragilariopsis cylindrus CCMP 1102: Project: 16035, Fracy1_GeneModels_FilteredModels1_nt.fasta.gz	https://mycocosm.jgi.doe.gov/Fracy1/Fracy1.home.html	-64.08	-48.7033	[23]	1	[112]
Pseudo-nitzschia	multistriata	B856	Pseudo-nitzschia_multistriata_B856-aa-gen	yes	Genome	Diatom	Pennate	[113]	1.65	1.65	23.5	[113]	no	[113]	56.7652	12039		[114]	NCBI	ASM90066040v1	https://www.ncbi.nlm.nih.gov/assembly/GCA_900660405.1/				1	[115]
Pseudo-nitzschia	multiseries	CLN-47	Pseudo-nitzschia_multiseries_CLN-47-aa-gen	yes	Genome	Diatom	Pennate	[115]	2.25	2.25	33.3	[115]	no	[116]	218.73	19703			JGI	1076539	https://genome.jgi.doe.gov/portal/PsenitmultiCLN47_FD/PsenitmultiCLN47_FD.info.html				1	[117]
Pseudo-nitzschia	multiseries	CLN-47	Pseudo-nitzschia_multiseries_CLN-47-dna-trans	yes	Transcriptome	Diatom	Pennate	[115]	2.25	2.25	33.3	[115]	no	[116]	1	0			JGI	1076539	https://genome.jgi.doe.gov/portal/PsenitmultiCLN47_FD/PsenitmultiCLN47_FD.info.html				1	[117]
Nitzschia	palea		Nitzschia_palea-dna-trans	yes	Transcriptome	Diatom	Pennate	[118]	1.75	1.75	13.5	[118]	no	[31]	1	15885		[119]	ENA	GHBX01000000	https://www.ebi.ac.uk/ena/data/view/GHBX01000000				1	[120]
Leptocylindrus	danicus		Leptocylindrus_danicus-dna-trans	yes	Transcriptome	Diatom	Centric	[40]	5.25	5.25	35	[40]	no	[31]	1	15701		[121]	ENA	GAUB01000000	https://www.ebi.ac.uk/ena/data/view/GAUB01000000				1	[122]
Thalassiosira	antarctica	CCMP982	Thalassiosira_antarctica_CCMP982-aa-trans	yes	Transcriptome	Diatom	Centric	[23]	5.5	5.5	10	[23]	no	[31]	1	31618		[41]	iMicrobe	Thalassiosira-antarctica-CCMP982.pep.fa.gz	ftp://ftp.imicrobe.us/camera/combined_assemblies/	59.5	10.6	[23]	1	[39]
Thalassiosira	rotula	CCMP3096	Thalassiosira_rotula_CCMP3096-aa-trans	yes	Transcriptome	Diatom	Centric	[23]	8.75	8.75	18.5	[23]	no	[31]	1	26935		[41]	iMicrobe	Thalassiosira-rotula-CCMP3096.pep.fa.gz	ftp://ftp.imicrobe.us/camera/combined_assemblies/	49.65	-127.4338	[23]	1	[123]
Chaetoceros	neogracile	CCMP1317	Chaetoceros_neogracile_CCMP1317-aa-trans	yes	Transcriptome	Diatom	Centric	[23]	1.75	1.75	4.75	[23]	no	[31]	1	27860		[41]	iMicrobe	Chaetoceros-neogracile-CCMP1317.pep.fa.gz	ftp://ftp.imicrobe.us/camera/combined_assemblies/	32.85	-117.35	[23]	1	[124]
Thalassiosira	minuscula	CCMP1093	Thalassiosira_miniscula_CCMP1093-aa-trans	yes	Transcriptome	Diatom	Centric	[23]	6	6	7.5	[23]	no	[31]	1	44803		[41]	iMicrobe	Thalassiosira-minuscula-CCMP1093.pep.fa.gz	ftp://ftp.imicrobe.us/camera/combined_assemblies/	32.9	-117.255	[23]	1	[125]
Ditylum	brightwellii	GSO103	Ditylum_brightwellii_GSO103-aa-trans	yes	Transcriptome	Diatom	Centric	[40]	33.5	33.5	85	[40]	no	[31]	1	24623		[41]	iMicrobe	Ditylu-brightwellii-GSO103.pep.fa.gz	ftp://ftp.imicrobe.us/camera/combined_assemblies/				1	[126]
Chaetoceros	curvisetus		Chaetoceros_curvisetus-aa-trans	yes	Transcriptome	Diatom	Centric	[26]	5.75	8.75	11.25	[26]	no	[31]	1	23542		[41]	iMicrobe	Chaetoceros-curvisetus .pep.fa.gz	ftp://ftp.imicrobe.us/camera/combined_assemblies/				1	[127]
(Symbiodinium) Breviolum	minutum		Symbiodinium_minutum-aa-gen	yes	Genome	Symbiodinium			3.75	3.75	3.75	[128]	yes	[129]	1500	41925		[130]	MGU	symbB.v1.2.augustus.prot.fa.gz	https://marinegenomics.oist.jp/symb/viewer/download?project_id=21				1	[131]
(Symbiodinium) Breviolum	minutum		Symbiodinium_minutum-dna-trans	yes	Transcriptome	Symbiodinium			3.75	3.75	3.75	[128]	yes	[129]	1	0		[130]	MGU	symbB1_v1.0.transcriptome_assembly.fa.gz	https://marinegenomics.oist.jp/symb/viewer/download?project_id=21				1	[131]
(Symbiodinium) Cladocopium	goreaui		Symbiodinium_goreaui-aa-gen	yes	Genome	Symbiodinium			3.35	3.35	4.15	[132]	yes	[78]	705	65832		[130]	MGU	symC_aug_40.aa.gz	https://marinegenomics.oist.jp/symb/viewer/download?project_id=40				1	[133]	MesophyticColony
(Symbiodinium) Cladocopium	goreaui		Symbiodinium_goreaui-dna-trans	yes	Transcriptome	Symbiodinium			3.35	3.35	3.35	[132]	yes	[78]	1	0		[130]	MGU	symC_transcriptome_40.fasta.gz	https://marinegenomics.oist.jp/symb/viewer/download?project_id=40				1	[133]	MesophyticColony
Polarella	glacialis	CCMP1383	Polarella_glacialis_CCMP1383-aa-gen	yes	Genome	Dinoflagellate			3	3	6.25	[23]	yes	[134]	2980	58232		[135]	AARNET	Polarella_glacialis_CCMP1383_PredGene_v1.pep.fa	https://cloudstor.aarnet.edu.au/plus/s/Nx08JEMt7FjK3zY	-77.8333	163	[23]	1	[136]
Polarella	glacialis	CCMP2088	Polarella_glacialis_CCMP2088-aa-gen	yes	Genome	Dinoflagellate			4.5	4.5	8	[23]	yes	[134]	2760	51713		[135]	AARNET	Polarella_glacialis_CCMP2088_PredGene_v1.pep.fa	https://cloudstor.aarnet.edu.au/plus/s/Nx08JEMt7FjK3zY	78.5978	-74.4992	[23]	1	[136]
Phaeocystis	antarctica	CCMP1374	Phaeocystis_antarctica_CCMP1374-aa-gen	yes	Genome	Haptophyte			3.25	3.25	3.25	[137]	yes	[138]	198.94	41088	JGI		JGI	Phaeocystis antarctica CCMP1374 v2.2: Project: 1070272, Phaant1_GeneCatalog_proteins_20181014.aa.fasta.gz	https://phycocosm.jgi.doe.gov/Phaant1/Phaant1.info.html	-77.8333	163	[23]	1	[139]
Phaeocystis	antarctica	CCMP1374	Phaeocystis_antarctica_CCMP1374-dna-trans	yes	Transcriptome	Haptophyte			3.25	3.25	3.25	[137]	yes	[138]	1	0	JGI		JGI	Phaeocystis antarctica CCMP1374 v2.2: Project: 1070272, Phaant1_GeneCatalog_transcripts_20181014.nt.fasta.gz	https://phycocosm.jgi.doe.gov/Phaant1/Phaant1.info.html	-77.8333	163	[23]	1	[139]
Phaeocystis	globosa	Pg-G	Phaeocystis_globosa_Pg-G-aa-gen	yes	Genome	Haptophyte			3.45	3.45	3.45	[140]	yes	[140]	155.85	32196	JGI		JGI	Phaeocystis globosa Pg-G v2.3: Project: 1070438, Phaglo1_GeneModels_PhytozomeGeneModels_proteins_20190222.aa.fasta.gz	https://mycocosm.jgi.doe.gov/Phaglo1/Phaglo1.home.html				1	[23]
Phaeocystis	globosa	Pg-G	Phaeocystis_globosa_Pg-G-dna-trans	yes	Transcriptome	Haptophyte			3.45	3.45	3.45	[140]	yes	[140]	1	0	JGI		JGI	Phaeocystis globosa Pg-G v2.3: Project: 1070438, Phaglo1_GeneCatalog_transcripts_20181013.nt.fasta.gz	https://mycocosm.jgi.doe.gov/Phaglo1/Phaglo1.home.html				1	[23]
Alexandrium	temarense	CCMP1771	Alexandrium_temarense_CCMP1771-aa-trans	yes	Transcriptome	Dinoflagellate			18.75	18.75	19.5	[23]	yes	[78]	1	135584		[41]	iMicrobe	Alexandrium-temarense-CCMP1771/	ftp://ftp.imicrobe.us/camera/combined_assemblies/Alexandrium-temarense-CCMP1771/	50.36	-4.15	[23]	1	[141]
Amphora	coffeaeformis	CCMP127	Amphora_coffeaeformis_CCMP127-aa-trans	yes	Transcriptome	Diatom	Pennate	[23]	3	3	9.25	[23]	no	[31]	1	15523		[41]	iMicrobe	Amphora-coffeaeformis-CCMP127/	ftp://ftp.imicrobe.us/camera/combined_assemblies/Amphora-coffeaeformis-CCMP127/	41.525	-70.6736	[23]	1	[142]
Asterionellopsis	glacialis	CCMP134	Asterionellopsis_glacialis_CCMP134-aa-trans	yes	Transcriptome	Diatom	Pennate	[23]	4.5	4.5	9.5	[23]	no	[31]	1	23387		[41]	iMicrobe	Asterionellopsis-glacialis-CCMP134/	ftp://ftp.imicrobe.us/camera/combined_assemblies/Asterionellopsis-glacialis-CCMP134/	32.6555	-117.14	[23]	1	[143]
Extubocellulus	spinifer	CCMP396	Extubocellulus_spinifer_CCMP396-aa-trans	yes	Transcriptome	Diatom	Centric	[23]	1.25	1.25	2.75	[23]	no	[31]	1	53419		[41]	iMicrobe	Extubocellulus-spinifer-CCMP396/	ftp://ftp.imicrobe.us/camera/combined_assemblies/Extubocellulus-spinifer-CCMP396/	31.3172	-113.56	[23]	1	[144]
Skeletonema	menzelii	CCMP793	Skeletonema_menzelii_CCMP793-aa-trans	yes	Transcriptome	Diatom	Centric	[23]	2.75	2.75	3	[23]	no	[31]	1	16088		[41]	iMicrobe	Skeletonema-menzelii-CCMP793/	ftp://ftp.imicrobe.us/camera/combined_assemblies/Skeletonema-menzelii-CCMP793/	41.566	-70.5842	[23]	1	[23]
Cyanobium	sp.	PCC7001	Cyanobium_sp_PCC7001-aa-gen	yes	Genome	Prokaryote			0.38	0.38	0.65	[145]	no	[145]	2.83	2725	NCBI		NCBI	GCA_000155635.1	https://www.ncbi.nlm.nih.gov/genome/13678?genome_assembly_id=175233				1	[96]
Prasinoderma	coloniale	CCMP1413	Prasinoderma_coloniale_CCMP1413-aa-gen	yes	Genome	Green			1.25	1.25	1.25	[23]	no		25.32	7139	JGI		JGI	Prasinoderma coloniale CCMP1413: Praco1_ExternalModels_proteins_20200803.aa.fasta.gz	https://genome.jgi.doe.gov/portal/pages/dynamicOrganismDownload.jsf?organism=Praco1	35	-70	[23]	1	[146]
Nitzschia	frigida		Nitzschia_frigida-dna-trans	yes	Transcriptome	Diatom	Pennate	[147]	2.25	20	20	[148]	no	[31]	1	0		[149]	Rokitta 2019	N.frigida contigs.fasta	https://zenodo.org/record/3361258#.YD1Uj5NKjDI				1	[150]
Thalassiosira	hyalina		Thalassiosira_hyalina-dna-trans	yes	Transcriptome	Diatom	Centric	[147]	9.5	9.5	16	[148]	no	[31]	1	0		[149]	Rokitta 2019	T.hyalina contigs.fasta	https://zenodo.org/record/3361258#.YD1Uj5NKjDI				1	[151]
Crocosphaera	watsonii	WH8501	Crocosphaera_watsonii_WH8501-aa-gen	yes	Genome	Prokaryote			1.5	1.5	1.5	[152]	no	[109]	6.24	6302	NCBI	[153]	NCBI	GCF_000167195.1_ASM16719v1_protein.faa	https://www.ncbi.nlm.nih.gov/genome/1130?genome_assembly_id=170600	-28	-48	[152]	1	[154]
Crocosphaera	watsonii	WH0401	Crocosphaera_watsonii_WH0401-aa-gen	yes	Genome	Prokaryote			1.47	1.47	1.47	[152]	no	[109]	4.55	4718	NCBI		NCBI	GCF_001039615.1_WH0401_v1_protein.faa	https://www.ncbi.nlm.nih.gov/genome/1130?genome_assembly_id=233292	6	-49	[152]	1	[154]
Crocosphaera	watsonii	WH0003	Crocosphaera_watsonii_WH0003-aa-gen	yes	Genome	Prokaryote			2.54	2.54	2.54	[152]	no	[109]	5.89	5877	NCBI	[153]	NCBI	GCA_000235665.2 ASM23566v2	https://www.ncbi.nlm.nih.gov/genome/1130?genome_assembly_id=170601	22	-158	[152]	1	[154]
Crocosphaera	watsonii	WH0402	Crocosphaera_watsonii_WH0402-aa-gen	yes	Genome	Prokaryote			2.28	2.28	2.28	[152]	no	[109]	5.88	5963	NCBI		NCBI	GCA_001039635.1 WH0402_v1	https://www.ncbi.nlm.nih.gov/genome/1130?genome_assembly_id=233293	-11	-32	[152]	1	[154]
Crocosphaera	watsonii	WH0005	Crocosphaera_watsonii_WH0005-aa-gen	yes	Genome	Prokaryote			2.15	2.15	2.15	[152]	no	[109]	5.96	6029	NCBI		NCBI	GCA_001050835.1 ASM105083v1	https://www.ncbi.nlm.nih.gov/genome/1130?genome_assembly_id=234839	21	-157	[152]	1	[154]
Crocosphaera	subtropica	ATCC51142	Crocosphaera_subtropica_ATCC51142-aa-gen	yes	Genome	Prokaryote			2.25	2.25	2.25	[155]	no	[109]	5.46038	5063		[156]	NCBI	GCA_000017845.1 ASM1784v1 scaffolds: 6 contigs: 6 N50: 4,934,271 L50: 1	https://www.ncbi.nlm.nih.gov/genome/?term=txid43989[Organism:noexp]	27.78	-97.11		1	[157]
Fragilariopsis	kerguelensis	L2_C3	Fragilariopsis_kerguelensis_L2_C3-aa-trans	yes	Transcriptome	Diatom	Pennate	[158]	3.9	3.9	15.365	[159]	no	[31]	1	61393		[41]	iMicrobe	Fragilariopsis-kerguelensis-L2_C3.pep	ftp://ftp.imicrobe.us/camera/combined_assemblies/				1	[160]
Pseudo-nitzschia	fradulenta	WWA7	Pseudo-nitzschia_fradulenta_WWA7-aa-trans	yes	Transcriptome	Diatom	Pennate	[115]	3	3	57.25	[161]	no	[31]	1	51324		[41]	iMicrobe	Pseudo_nitzschia-fradulenta-WWA7.pep	ftp://ftp.imicrobe.us/camera/combined_assemblies/				1	[162]
Pseudo-nitzschia	australis	10249_10_AB	Pseudo-nitzschia_australis_10249_10_AB-aa-trans	yes	Transcriptome	Diatom	Pennate	[115]	3.325	3.325	51.5	[161]	no	[31]	1	21468		[41]	iMicrobe	Pseudo_nitzschia-australis-10249_10_AB.pep	ftp://ftp.imicrobe.us/camera/combined_assemblies/				1	[163]	Another article:�https://www.tandfonline.com/doi/pdf/10.2216/11-37.1?needAccess=true
Thalassiothrix	antarctica	L6_D1	Thalassiothrix_antarctica_L6_D1-aa-trans	yes	Transcriptome	Diatom	Pennate	[164]	2.75	2.75	680	[165]	no	[31]	1	26469		[41]	iMicrobe	Thalassiothrix-antarctica-L6_D1.pep	ftp://ftp.imicrobe.us/camera/combined_assemblies/				1	[166]
Skeletonema	marinoi	SkelA	Skeletonema_marinoi_SkelA-aa-trans	yes	Transcriptome	Diatom	Centric	[167]	3.95	3.95	5.975	[168]	no	[168]	1	21103		[41]	iMicrobe	Skeletonema-marinoi-SkelA.pep	ftp://ftp.imicrobe.us/camera/combined_assemblies/				1	[169]
Skeletonema	dohrnii	SkelB	Skeletonema_dohrnii_SkelB-aa-trans	yes	Transcriptome	Diatom	Centric	[23]	2.25	2.25	16	[170]	no	[170]	1	23719		[41]	iMicrobe	Skeletonema-dohrnii-SkelB.pep	ftp://ftp.imicrobe.us/camera/combined_assemblies/				1	[171]
Symbiodinium	microadriaticum	CCMP2467	Symbiodinium_microadriaticum_CCMP2467-aa-gen	yes	Genome	Symbiodinium			4.25	4.25	4.25	[23]	yes	[172]	808.23	43403		[173]	JGI	Symbiodinium microadriaticum CCMP2467	https://mycocosm.jgi.doe.gov/Symmic1/Symmic1.home.html	29	34.75	[23]
(Symbiodinium) Fugacium	kawagutii		Symbiodinium_kawagutii-aa-gen	yes	Genome	Symbiodinium			4.25	4.25	4.25	[23]	yes	[78]	1180	36850		[174]	MALAB	Sequences: proteins	http://web.malab.cn/symka_new/download.jsp
Symbiodinium	tridacnidorum		Symbiodinium_tridacnidorum-aa-gen	yes	Genome	Symbiodinium			4.55	4.55	5.55	[@ leeSymbiodiniumTridacnidorumSp2015]	yes	[175]	766.6	69018		[130]	MGU	symA3_37.fasta.gz	https://marinegenomics.oist.jp/symb/viewer/download?project_id=37
Symbiodinium	tridacnidorum		Symbiodinium_tridacnidorum-dna-trans	yes	Transcriptome	Symbiodinium			4.55	4.55	5.55	[@ leeSymbiodiniumTridacnidorumSp2015]	yes	[175]	1	0		[130]	MGU	syma_transcriptome_37.fasta.gz	https://marinegenomics.oist.jp/symb/viewer/download?project_id=37
Ostreococcus	lucimarinus	CCE9901	Ostreococcus_lucimarinus_CCE9901-aa-gen	yes	Genome	Green			0.5	0.5	1.25	[23]	no	[53]	13.2	7651		[53]	JGI	1077109	https://genome.jgi.doe.gov/portal/Ostnus_FD/Ostnus_FD.info.html	32.9	-117.255	[53]	0	[52]
Ostreococcus	lucimarinus	CCE9901	Ostreococcus_lucimarinus_CCE9901-dna-trans	yes	Transcriptome	Green			0.5	0.5	1.25	[23]	no	[53]	1	0		[53]	JGI	1077109	https://genome.jgi.doe.gov/portal/Ostnus_FD/Ostnus_FD.info.html	32.9	-117.255	[53]	0	[52]
Ostreococcus	sp.	RCC809	Ostreococcus_sp_RCC809-aa-gen	yes	Genome	Green			1	1	1	[52]	no	[53]	13.3	7492			JGI	16233	https://mycocosm.jgi.doe.gov/OstRCC809_2/OstRCC809_2.home.html	21.03	-31.13	[52]	0	[52]
Ostreococcus	sp.	RCC809	Ostreococcus_sp_RCC809-dna-trans	yes	Transcriptome	Green			1	1	1	[52]	no	[53]	1	0			JGI	16233	https://mycocosm.jgi.doe.gov/OstRCC809_2/OstRCC809_2.home.html	21.03	-31.13	[52]	0	[52]
Micromonas	commoda	RCC299	Micromonas_commoda_RCC299-aa-gen	yes	Genome	Green			1	1	1	[52]	yes	[176]	21.1093	10137		[59]	NCBI	GCA_000090985.2	https://bioinformatics.psb.ugent.be/plaza/versions/pico-plaza/download	-22.33	166.33	[52]	0	[177]
Micromonas	commoda	RCC299	Micromonas_commoda_RCC299-dna-trans	yes	Transcriptome	Green			1	1	1	[52]	yes	[176]	1	0		[59]	NCBI	GCA_000090985.2	https://bioinformatics.psb.ugent.be/plaza/versions/pico-plaza/download	-22.33	166.33	[52]	0	[177]
Pavlovales	sp.	CCMP2436	Pavlovales_sp_CCMP2436-aa-gen	yes	Genome	Haptophyte			3.75	3.75	5	[23]	yes	https://phycocosm.jgi.doe.gov/Pavlov2436_1/Pavlov2436_1.home.html	165.41	26034			JGI	Pavlovales sp. CCMP2436 v1.0: Project: 1014533, Pavlov2436_1_GeneCatalog_proteins_20160817.aa.fasta.gz	https://genome.jgi.doe.gov/portal/pages/dynamicOrganismDownload.jsf?organism=Pavlov2436_1	76.3208	-75.8172	[23]
Pavlovales	sp.	CCMP2436	Pavlovales_sp_CCMP2436-dna-trans	yes	Transcriptome	Haptophyte			3.75	3.75	5	[23]	yes	https://phycocosm.jgi.doe.gov/Pavlov2436_1/Pavlov2436_1.home.html	1	0			JGI	Pavlovales sp. CCMP2436 v1.0: Project: 1014533, Pavlov2436_1_GeneCatalog_transcripts_20160817.nt.fasta.gz	https://genome.jgi.doe.gov/portal/pages/dynamicOrganismDownload.jsf?organism=Pavlov2436_1	76.3208	-75.8172	[23]
Ochromonadaceae	sp.	CCMP2298	Ochromonadaceae_sp_CCMP2298-aa-gen	yes	Genome	Chrysophyte			5.75	5.75	5.75	[23]	yes	https://phycocosm.jgi.doe.gov/Ochro2298_1/Ochro2298_1.home.html	61.4	20195		[178]	JGI	Ochromonadaceae sp. CCMP2298 v1.0	https://genome.jgi.doe.gov/portal/pages/dynamicOrganismDownload.jsf?organism=Ochro2298_1	77.0014	-77.2383	[23]
Ochromonadaceae	sp.	CCMP2298	Ochromonadaceae_sp_CCMP2298-dna-trans	yes	Transcriptome	Chrysophyte			5.75	5.75	5.75	[23]	yes	https://phycocosm.jgi.doe.gov/Ochro2298_1/Ochro2298_1.home.html	1	0		[178]	JGI	Ochromonadaceae sp. CCMP2298 v1.0	https://genome.jgi.doe.gov/portal/pages/dynamicOrganismDownload.jsf?organism=Ochro2298_1	77.0014	-77.2383	[23]
Pelagomonas	calceolata	CCMP1756	Pelagomonas_calceolata_CCMP1756-aa-trans	yes	Transcriptome	Pelagophyte			1	1	1.5	[23]	yes	[63]	1	19184		[41]	iMicrobe	Pelagomonas-calceolata-CCMP1756.pep.fa.gz	ftp://ftp.imicrobe.us/camera/combined_assemblies/	30.8333	-136.8333	[23]	0	[109]
Chrysochromulina	polylepis	CCMP1757	Chrysochromulina_polylepis_CCMP1757-aa-trans	yes	Transcriptome	Haptophyte			2.75	2.75	3.5	[23]	yes		1	0		[41]	iMicrobe	Chrysochromulina-polylepis-CCMP1757/	ftp://ftp.imicrobe.us/camera/combined_assemblies/Chrysochromulina-polylepis-CCMP1757/	64.75	21.3333	[23]
Dunaliella	tertiolecta	CCMP1320	Dunaliella_tertiolecta_CCMP1320-aa-trans	yes	Transcriptome	Green			3.75	3.75	3.75	[23]	yes	[92]	1	17597		[41]	iMicrobe	Dunaliella-tertiolecta-CCMP1320/	ftp://ftp.imicrobe.us/camera/combined_assemblies/Dunaliella-tertiolecta-CCMP1320/
Goniomonas	pacifica	CCMP1869	Goniomonas_pacifica_CCMP1869-aa-trans	yes	Transcriptome	Cryptophyte			2.5	2.5	3.75	[23]	yes		1	57820		[41]	iMicrobe	Goniomonas-pacifica-CCMP1869/	ftp://ftp.imicrobe.us/camera/combined_assemblies/Goniomonas-pacifica-CCMP1869/	-37.86	144.93	[23]
Karenia	brevis	CCMP2229	Karenia_brevis_CCMP2229-aa-trans	yes	Transcriptome	Dinoflagellate			11	11	12	[23]	yes	[78]	1	95332		[41]	iMicrobe	Karenia-brevis-CCMP2229/	ftp://ftp.imicrobe.us/camera/combined_assemblies/Karenia-brevis-CCMP2229/	27.0171	-82.4763	[23]		[179]
Karlodinium	micrum	CCMP2283	Karlodinium_micrum_CCMP2283-aa-trans	yes	Transcriptome	Dinoflagellate			4.5	4.5	6.5	[23]	yes	[78]	1	72309		[41]	iMicrobe	Karlodinium-micrum-CCMP2283/	ftp://ftp.imicrobe.us/camera/combined_assemblies/Karlodinium-micrum-CCMP2283/	32.2167	-80.7355	[23]
Micromonas	polaris	CCMP2099	Micromonas-polaris-CCMP2099-aa-trans	yes	Transcriptome	Green			1	1	1.25	[23]	yes		1	10163		[41]	iMicrobe	Micromonas-sp-CCMP2099/	ftp://ftp.imicrobe.us/camera/combined_assemblies/Micromonas-sp-CCMP2099/	76.2833	-74.75	[23]	0	[52]
Nitzschia	punctata	CCMP561	Nitzschia_punctata_CCMP561-aa-trans	yes	Transcriptome	Diatom	Pennate	[23]	2.75	2.75	3.5	[23]	no	[31]	1	21173		[41]	iMicrobe	Nitzschia-punctata-CCMP561/	ftp://ftp.imicrobe.us/camera/combined_assemblies/Nitzschia-punctata-CCMP561/	32.99	-117.255	[23]
Ochromonas	sp.	CCMP1393	Ochromonas_sp_CCMP1393-aa-gen	yes	Genome	Chrysophyte			2.5	2.5	2.5	[23]	yes		56.49	19713			JGI	Ochromonas sp. CCMP1393 v1.4: Project: 1070490,�Ochro1393_1_4_GeneCatalog_proteins_20181204.aa.fasta.gz�	https://genome.jgi.doe.gov/portal/pages/dynamicOrganismDownload.jsf?organism=Ochro1393_1_4	38.702	-72.3667	[23]
Ochromonas	sp.	CCMP1393	Ochromonas_sp_CCMP1393-aa-trans	yes	Transcriptome	Chrysophyte			2.5	2.5	2.5	[23]	yes		1	21479		[41]	iMicrobe	Ochromonas-sp-CCMP1393/	ftp://ftp.imicrobe.us/camera/combined_assemblies/Ochromonas-sp-CCMP1393/	38.702	-72.3667	[23]
Pavlova	sp.	CCMP459	Pavlova_sp_CCMP459-aa-trans	yes	Transcriptome	Haptophyte			2.25	2.25	3	[23]	yes		1	19266		[41]	iMicrobe	Pavlova-sp-CCMP459/	ftp://ftp.imicrobe.us/camera/combined_assemblies/Pavlova-sp-CCMP459/	38.702	-72.3667	[23]	0	[52]
Pleurochrysis	carterae	CCMP645	Pleurochrysis_carterae_CCMP645-aa-trans	yes	Transcriptome	Haptophyte			5	5	5	[23]	no		1	39174		[41]	iMicrobe	Pleurochrysis-carterae-CCMP645/	ftp://ftp.imicrobe.us/camera/combined_assemblies/Pleurochrysis-carterae-CCMP645/	41.525	-70.6736	[23]
Prorocentrum	minimum	CCMP1329	Prorocentrum_minimum_CCMP1329-aa-trans	yes	Transcriptome	Dinoflagellate			5.5	5.5	65.75	[23]	yes	[78]	1	96684		[41]	iMicrobe	Prorocentrum-minimum-CCMP1329/	ftp://ftp.imicrobe.us/camera/combined_assemblies/Prorocentrum-minimum-CCMP1329/	40.6667	-73.25	[23]	0	[52]
Prorocentrum	minimum	CCMP2233	Prorocentrum_minimum_CCMP2233-aa-trans	yes	Transcriptome	Dinoflagellate			9	9	9.5	[23]	yes	[78]	1	88621		[41]	iMicrobe	Prorocentrum-minimum-CCMP2233/	ftp://ftp.imicrobe.us/camera/combined_assemblies/Prorocentrum-minimum-CCMP2233/	38.59	-75.1	[23]	0	[52]
Rhodella	maculata	CCMP736	Rhodella_maculata_CCMP736-aa-trans	yes	Transcriptome	Red			5.75	5.75	5.75	[23]	no		1	20890		[41]	iMicrobe	Rhodella-maculata-CCMP736/	ftp://ftp.imicrobe.us/camera/combined_assemblies/Rhodella-maculata-CCMP736/	51.532	0.7	[23]
Paraphysomonas	imperforata	CCMP1604	Paraphysomonas_imperforata_CCMP1604-aa-gen	yes	Genome	Chrysophyte			3.25	3.25	3.25	[23]	yes	[180]	67.19	17326	JGI		JGI	Paraphysomonas imperforata CCMP1604 v1.4: Project: 1011391, Parimp1_4_GeneCatalog_proteins_20180208.aa.fasta.gz	https://phycocosm.jgi.doe.gov/Parimp1_4/Parimp1_4.home.html	22.75	-158	[23]
Paraphysomonas	imperforata	CCMP1604	Paraphysomonas_imperforata_CCMP1604-dna-trans	yes	Transcriptome	Chrysophyte			3.25	3.25	3.25	[23]	yes	[180]	1	0	JGI		JGI	Paraphysomonas imperforata CCMP1604 v1.4: Project: 1011391, Parimp1_4_GeneCatalog_transcripts_20180208.nt.fasta.gz	https://phycocosm.jgi.doe.gov/Parimp1_4/Parimp1_4.home.html	22.75	-158	[23]
Chattonella	antiqua		Chattonella_antiqua-aa-trans	yes	Transcriptome	Raphidophyte			14	14	48	[181]	no	[181]	1	39031		[182]	NIBB	Translated contigs	http://hab.nibb.ac.jp/
Heterocapsa	circularisquama		Heterocapsa_circularisquama-aa-trans	yes	Transcriptome	Dinoflagellate			8.65	8.65	11.95	[183]	yes	[78]	1	71125		[182]	NIBB	Translated contigs	http://hab.nibb.ac.jp/
Seminavis	robusta	D6	Seminavis_robusta_D6-aa-gen	yes	Genome	Diatom	Pennate	[184]	3	3	15	[184]	no	[184]	125.57	37455	JGI	[185]	JGI	Seminavis robusta D6	Seminavis robusta D6: Semro1_GeneCatalog_proteins_20200811.aa.fasta.gz
Baffinella	sp.	CCMP2293	Cryptophyceae_sp_CCMP2293-aa-gen	yes	Genome	Cryptophyte			2.25	2.25	4.5	[23]	yes		534.37	33051		[178]	JGI	Cryptophyceae sp. CCMP2293 v1.0	https://genome.jgi.doe.gov/portal/pages/dynamicOrganismDownload.jsf?organism=Crypto2293_1	78.5922	-74.4922	[23]
Baffinella	sp.	CCMP2293	Cryptophyceae_sp_CCMP2293-dna-trans	yes	Transcriptome	Cryptophyte			2.25	2.25	4.5	[23]	yes		1	0		[178]	JGI	Cryptophyceae sp. CCMP2293 v1.0	https://genome.jgi.doe.gov/portal/pages/dynamicOrganismDownload.jsf?organism=Crypto2293_1	78.5922	-74.4922	[23]
Nitzschia	inconspicua	GAI-293	Nitzschia_inconspicua_GAI293-aa-gen	yes	Genome	Diatom	Pennate	[50]	2	2	3.75	[50]	no	[31]	99.71	38785		[50]	NCBI	GCA_019154785.2	https://www.ncbi.nlm.nih.gov/genome/104419
Nitzschia	inconspicua	GAI-293	Nitzschia_inconspicua_GAI293-dna-trans	yes	Transcriptome	Diatom	Pennate	[50]	2	2	3.75	[50]	no	[31]	1	0		[50]	JGI	Nitzschia inconspicua GAI-293 v2.0: Nithil2_ExternalModels_transcripts_20201125.nt.fasta.gz	https://genome.jgi.doe.gov/portal/pages/dynamicOrganismDownload.jsf?organism=Nithil2
Kryptoperidinium	foliaceum	CCMP1326	Kryptoperidinium_foliaceum_CCMP1326-aa-trans	yes	Transcriptome	Dinoflagellate			12.25	12.25	13.25	[186]	yes	[78]	1	172694		[41]	iMicrobe	Kryptoperidinium-foliaceum-CCMP1326.pep.fa	ftp://ftp.imicrobe.us/camera/combined_assemblies/	32.83	-117.27	[187]
Thalassionema	nitzschioides	L26_B	Thalassionema_nitzschioides_L26_B-aa-trans	yes	Transcriptome	Diatom	Pennate	[40]	2.5	2.75	30	[40]	no	[31]	1	19904		[41]	iMicrobe	Thalassionema-nitzschioides-L26_B.pep	ftp://ftp.imicrobe.us/camera/combined_assemblies/				1	[166]
Picochlorum	sp.	SENEW3	Picochlorum_sp._SENEW3-aa-gen	yes	Genome	Green			1.25	1.25	1.25	[188]	no		13.47	7014		[189]	Cyanophora	Picochlorum_SENEW3_v2.0	http://cyanophora.rutgers.edu/picochlorum/	33	-117.27		0	[52]	Also known as Picochlorum SE3
Picochlorum	oculata	UTEXLB1998	Picochlorum_oculata_UTEXLB1998-aa-gen	yes	Genome	Green			1	1	1	[190]	no	[190]	14.52	6340		[189]	Cyanophora	Picochlorum_oculata	http://cyanophora.rutgers.edu/picochlorum/	37.24	-76.5
Picochlorum	sp.	NBRC102739	Picochlorum_sp._NBRC102739-aa-gen	yes	Genome	Green			1.25	1.25	1.25	[188]	no		22.76	12018		[189]	Cyanophora	Picochlorum_NBRC102739	http://cyanophora.rutgers.edu/picochlorum/				0	[52]	Formerly known as Picochlorum (Nannochloris) MBIC10091
Diacronema	lutheri	NIVA-4/92	Diacronema_lutheri_NIVA492-aa-gen	yes	Genome	Haptophyte			2.5	2.5	2.5	[191]	yes	[191]	30.8891	14446		[191]	NCBI	MSCA_Paluth_1.1	https://www.ncbi.nlm.nih.gov/genome/97098	59.29	10.569
Chaetoceros	tenuissimus	NIES-3715	Chaetoceros_tenuissimus_NIES3715-aa-gen	yes	Genome	Diatom	Centric		2.5	2.5	2.5	[192]	no		41.1538	18866		[192]	NCBI	Cten210_1.0	https://www.ncbi.nlm.nih.gov/genome/110089	34.62889	135.03525		0
Vitrella	brassicaformis	CCMP3155	Vitrella_brassicaformis_CCMP3155-aa-gen	yes	Genome	Chromerid			12.5	12.5	12.5	[23]	yes	[193]	72.7	23034		[194]	NCBI	GCA_001179505.1	https://www.ncbi.nlm.nih.gov/genome/13390	-23.5	152	[23]	1	[195]
Chromera	velia	CCMP2878	Chromera_velia_CCMP2878-aa-gen	yes	Genome	Chromerid			3	3	3	[23]	yes	https://www.nies.go.jp/chiiki1/protoz/morpho/flagella/chromera.htm	193.89	24133		[194]	JGI	Chromera velia CCMP2878: Chrveli1_GeneCatalog_proteins_20200809.aa.fasta.gz	https://genome.jgi.doe.gov/portal/pages/dynamicOrganismDownload.jsf?organism=Chrveli1	-33.8441	151.2789	[23]
Chloropicon	primus	CCMP1205	Chloropicon_primus_CCMP1205-aa-gen	yes	Genome	Green			2	2	2	[23]	no	[196]	17.4	8327		[196]	JGI	Chloropicon primus CCMP1205: Chlpri1_GeneCatalog_genes_20200307.gff.gz	https://genome.jgi.doe.gov/portal/pages/dynamicOrganismDownload.jsf?organism=Chlpri1
