# Supplementary material for: Genomic capacities for Reactive Oxygen Species metabolism across marine phytoplankton
Source: PLoS One. 2023 Apr 25;18(4):e0284580. doi: 10.1371/journal.pone.0284580 (PMC10128935; doi:10.1371/journal.pone.0284580)
Supplement: S4 Table — (CSV) [file pone.0284580.s016.csv]

Ome	Genus	species	ProdOrScav	ROSEnzymeName	ROSEnzymeAbbrev	Manual_count	Automated_count	AutomatedECKO_count
Fragilariopsis_cylindrus_CCMP1102-aa-gen	Fragilariopsis	cylindrus	Scavenging	Ascorbate peroxidase	APX	4	3	4
Fragilariopsis_cylindrus_CCMP1102-aa-gen	Fragilariopsis	cylindrus	Scavenging	Catalase	CAT	0	0	0
Fragilariopsis_cylindrus_CCMP1102-aa-gen	Fragilariopsis	cylindrus	Scavenging	Cytochrome C peroxidase	CCP	2	3	3
Fragilariopsis_cylindrus_CCMP1102-aa-gen	Fragilariopsis	cylindrus	Scavenging	Dehydroascorbate reductase	DHAR	1	7	0
Fragilariopsis_cylindrus_CCMP1102-aa-gen	Fragilariopsis	cylindrus	Scavenging	Glutathione peroxidase	GPx	4	4	6
Fragilariopsis_cylindrus_CCMP1102-aa-gen	Fragilariopsis	cylindrus	Scavenging	Glutathione reductase	GR	2	2	1
Fragilariopsis_cylindrus_CCMP1102-aa-gen	Fragilariopsis	cylindrus	Scavenging	Catalase peroxidase	Katg	2	2	2
Fragilariopsis_cylindrus_CCMP1102-aa-gen	Fragilariopsis	cylindrus	Scavenging	Monodehydroascorbate reductase	MDHAR	0	0	0
Fragilariopsis_cylindrus_CCMP1102-aa-gen	Fragilariopsis	cylindrus	Scavenging	Peroxiredoxin	Prxns	7	8	6
Fragilariopsis_cylindrus_CCMP1102-aa-gen	Fragilariopsis	cylindrus	Scavenging	Superoxide Dismutase (Fe, Mn, Cu/Zn, Ni)	SOD	3	4	5
Guillardia_theta_CCMP2712-aa-gen	Guillardia	theta	Scavenging	Ascorbate peroxidase	APX	4	5	3
Guillardia_theta_CCMP2712-aa-gen	Guillardia	theta	Scavenging	Catalase	CAT	0	0	1
Guillardia_theta_CCMP2712-aa-gen	Guillardia	theta	Scavenging	Cytochrome C peroxidase	CCP	2	2	4
Guillardia_theta_CCMP2712-aa-gen	Guillardia	theta	Scavenging	Dehydroascorbate reductase	DHAR	1	4	3
Guillardia_theta_CCMP2712-aa-gen	Guillardia	theta	Scavenging	Glutathione peroxidase	GPx	3	2	3
Guillardia_theta_CCMP2712-aa-gen	Guillardia	theta	Scavenging	Glutathione reductase	GR	2	2	0
Guillardia_theta_CCMP2712-aa-gen	Guillardia	theta	Scavenging	Catalase peroxidase	Katg	1	0	0
Guillardia_theta_CCMP2712-aa-gen	Guillardia	theta	Scavenging	Monodehydroascorbate reductase	MDHAR	0	0	0
Guillardia_theta_CCMP2712-aa-gen	Guillardia	theta	Scavenging	Peroxiredoxin	Prxns	8	10	4
Guillardia_theta_CCMP2712-aa-gen	Guillardia	theta	Scavenging	Superoxide Dismutase (Fe, Mn, Cu/Zn, Ni)	SOD	7	7	6
Phaeodactylum_tricornutum_CCAP10551-aa-gen	Phaeodactylum	tricornutum	Scavenging	Ascorbate peroxidase	APX	5	6	4
Phaeodactylum_tricornutum_CCAP10551-aa-gen	Phaeodactylum	tricornutum	Scavenging	Catalase	CAT	1	1	1
Phaeodactylum_tricornutum_CCAP10551-aa-gen	Phaeodactylum	tricornutum	Scavenging	Cytochrome C peroxidase	CCP	4	2	2
Phaeodactylum_tricornutum_CCAP10551-aa-gen	Phaeodactylum	tricornutum	Scavenging	Dehydroascorbate reductase	DHAR	1	4	0
Phaeodactylum_tricornutum_CCAP10551-aa-gen	Phaeodactylum	tricornutum	Scavenging	Glutathione peroxidase	GPx	3	3	3
Phaeodactylum_tricornutum_CCAP10551-aa-gen	Phaeodactylum	tricornutum	Scavenging	Glutathione reductase	GR	2	2	2
Phaeodactylum_tricornutum_CCAP10551-aa-gen	Phaeodactylum	tricornutum	Scavenging	Catalase peroxidase	Katg	1	1	1
Phaeodactylum_tricornutum_CCAP10551-aa-gen	Phaeodactylum	tricornutum	Scavenging	Monodehydroascorbate reductase	MDHAR	0	0	0
Phaeodactylum_tricornutum_CCAP10551-aa-gen	Phaeodactylum	tricornutum	Scavenging	Peroxiredoxin	Prxns	8	9	4
Phaeodactylum_tricornutum_CCAP10551-aa-gen	Phaeodactylum	tricornutum	Scavenging	Superoxide Dismutase (Fe, Mn, Cu/Zn, Ni)	SOD	3	4	3
Polarella_glacialis_CCMP1383-aa-gen	Polarella	glacialis	Scavenging	Ascorbate peroxidase	APX	18	18	17
Polarella_glacialis_CCMP1383-aa-gen	Polarella	glacialis	Scavenging	Catalase	CAT	0	0	0
Polarella_glacialis_CCMP1383-aa-gen	Polarella	glacialis	Scavenging	Cytochrome C peroxidase	CCP	4	4	4
Polarella_glacialis_CCMP1383-aa-gen	Polarella	glacialis	Scavenging	Dehydroascorbate reductase	DHAR	0	3	0
Polarella_glacialis_CCMP1383-aa-gen	Polarella	glacialis	Production	Glycolate oxidase	GlyOx	0	9	0
Polarella_glacialis_CCMP1383-aa-gen	Polarella	glacialis	Scavenging	Glutathione peroxidase	GPx	5	2	4
Polarella_glacialis_CCMP1383-aa-gen	Polarella	glacialis	Scavenging	Glutathione reductase	GR	3	3	2
Polarella_glacialis_CCMP1383-aa-gen	Polarella	glacialis	Scavenging	Catalase peroxidase	Katg	7	7	6
Polarella_glacialis_CCMP1383-aa-gen	Polarella	glacialis	Scavenging	Monodehydroascorbate reductase	MDHAR	0	0	0
Polarella_glacialis_CCMP1383-aa-gen	Polarella	glacialis	Production	Nitric oxide synthase	NOS	0	0	1
Polarella_glacialis_CCMP1383-aa-gen	Polarella	glacialis	Scavenging	Peroxiredoxin	Prxns	15	15	13
Polarella_glacialis_CCMP1383-aa-gen	Polarella	glacialis	Scavenging	Superoxide Dismutase (Fe, Mn, Cu/Zn, Ni)	SOD	21	20	19
Polarella_glacialis_CCMP1383-aa-gen	Polarella	glacialis	Production	Sulfite oxidase	SulOx	4	4	4
Polarella_glacialis_CCMP2088-aa-gen	Polarella	glacialis	Scavenging	Ascorbate peroxidase	APX	12	13	12
Polarella_glacialis_CCMP2088-aa-gen	Polarella	glacialis	Scavenging	Catalase	CAT	0	0	0
Polarella_glacialis_CCMP2088-aa-gen	Polarella	glacialis	Scavenging	Cytochrome C peroxidase	CCP	4	3	4
Polarella_glacialis_CCMP2088-aa-gen	Polarella	glacialis	Scavenging	Dehydroascorbate reductase	DHAR	0	2	0
Polarella_glacialis_CCMP2088-aa-gen	Polarella	glacialis	Scavenging	Glutathione peroxidase	GPx	5	2	4
Polarella_glacialis_CCMP2088-aa-gen	Polarella	glacialis	Scavenging	Glutathione reductase	GR	4	4	4
Polarella_glacialis_CCMP2088-aa-gen	Polarella	glacialis	Scavenging	Catalase peroxidase	Katg	7	7	5
Polarella_glacialis_CCMP2088-aa-gen	Polarella	glacialis	Scavenging	Monodehydroascorbate reductase	MDHAR	0	0	0
Polarella_glacialis_CCMP2088-aa-gen	Polarella	glacialis	Scavenging	Peroxiredoxin	Prxns	18	19	13
Polarella_glacialis_CCMP2088-aa-gen	Polarella	glacialis	Scavenging	Superoxide Dismutase (Fe, Mn, Cu/Zn, Ni)	SOD	14	14	14
Pseudo-nitzschia_multistriata_B856-aa-gen	Pseudo-nitzschia	multistriata	Scavenging	Ascorbate peroxidase	APX	4	4	1
Pseudo-nitzschia_multistriata_B856-aa-gen	Pseudo-nitzschia	multistriata	Scavenging	Catalase	CAT	0	0	0
Pseudo-nitzschia_multistriata_B856-aa-gen	Pseudo-nitzschia	multistriata	Scavenging	Cytochrome C peroxidase	CCP	1	1	1
Pseudo-nitzschia_multistriata_B856-aa-gen	Pseudo-nitzschia	multistriata	Scavenging	Dehydroascorbate reductase	DHAR	1	4	0
Pseudo-nitzschia_multistriata_B856-aa-gen	Pseudo-nitzschia	multistriata	Production	Glycolate oxidase	GlyOx	2	2	0
Pseudo-nitzschia_multistriata_B856-aa-gen	Pseudo-nitzschia	multistriata	Scavenging	Glutathione peroxidase	GPx	0	0	0
Pseudo-nitzschia_multistriata_B856-aa-gen	Pseudo-nitzschia	multistriata	Scavenging	Glutathione reductase	GR	3	3	1
Pseudo-nitzschia_multistriata_B856-aa-gen	Pseudo-nitzschia	multistriata	Scavenging	Catalase peroxidase	Katg	1	1	0
Pseudo-nitzschia_multistriata_B856-aa-gen	Pseudo-nitzschia	multistriata	Production	Nitric oxide synthase	NOS	0	0	0
Pseudo-nitzschia_multistriata_B856-aa-gen	Pseudo-nitzschia	multistriata	Scavenging	Peroxiredoxin	Prxns	7	7	3
Pseudo-nitzschia_multistriata_B856-aa-gen	Pseudo-nitzschia	multistriata	Scavenging	Superoxide Dismutase (Fe, Mn, Cu/Zn, Ni)	SOD	3	3	5
Pseudo-nitzschia_multistriata_B856-aa-gen	Pseudo-nitzschia	multistriata	Production	Sulfite oxidase	SulOx	1	1	1
Symbiodinium_goreaui-aa-gen	(Symbiodinium) Cladocopium	goreaui	Scavenging	Ascorbate peroxidase	APX	11	8	7
Symbiodinium_goreaui-aa-gen	(Symbiodinium) Cladocopium	goreaui	Scavenging	Catalase	CAT	0	0	0
Symbiodinium_goreaui-aa-gen	(Symbiodinium) Cladocopium	goreaui	Scavenging	Cytochrome C peroxidase	CCP	3	5	2
Symbiodinium_goreaui-aa-gen	(Symbiodinium) Cladocopium	goreaui	Scavenging	Dehydroascorbate reductase	DHAR	1	5	2
Symbiodinium_goreaui-aa-gen	(Symbiodinium) Cladocopium	goreaui	Scavenging	Glutathione peroxidase	GPx	4	3	2
Symbiodinium_goreaui-aa-gen	(Symbiodinium) Cladocopium	goreaui	Scavenging	Glutathione reductase	GR	4	4	4
Symbiodinium_goreaui-aa-gen	(Symbiodinium) Cladocopium	goreaui	Scavenging	Catalase peroxidase	Katg	2	2	2
Symbiodinium_goreaui-aa-gen	(Symbiodinium) Cladocopium	goreaui	Scavenging	Monodehydroascorbate reductase	MDHAR	1	1	1
Symbiodinium_goreaui-aa-gen	(Symbiodinium) Cladocopium	goreaui	Scavenging	Peroxiredoxin	Prxns	12	12	8
Symbiodinium_goreaui-aa-gen	(Symbiodinium) Cladocopium	goreaui	Scavenging	Superoxide Dismutase (Fe, Mn, Cu/Zn, Ni)	SOD	4	4	8
Symbiodinium_kawagutii-aa-gen	(Symbiodinium) Fugacium	kawagutii	Scavenging	Ascorbate peroxidase	APX	18	18	16
Symbiodinium_kawagutii-aa-gen	(Symbiodinium) Fugacium	kawagutii	Scavenging	Catalase	CAT	0	0	0
Symbiodinium_kawagutii-aa-gen	(Symbiodinium) Fugacium	kawagutii	Scavenging	Cytochrome C peroxidase	CCP	1	0	0
Symbiodinium_kawagutii-aa-gen	(Symbiodinium) Fugacium	kawagutii	Scavenging	Glutathione peroxidase	GPx	1	0	1
Symbiodinium_kawagutii-aa-gen	(Symbiodinium) Fugacium	kawagutii	Scavenging	Glutathione reductase	GR	2	2	1
Symbiodinium_kawagutii-aa-gen	(Symbiodinium) Fugacium	kawagutii	Scavenging	Catalase peroxidase	Katg	3	3	1
Symbiodinium_kawagutii-aa-gen	(Symbiodinium) Fugacium	kawagutii	Scavenging	Monodehydroascorbate reductase	MDHAR	0	0	0
Symbiodinium_kawagutii-aa-gen	(Symbiodinium) Fugacium	kawagutii	Scavenging	Peroxiredoxin	Prxns	9	9	7
Symbiodinium_kawagutii-aa-gen	(Symbiodinium) Fugacium	kawagutii	Scavenging	Superoxide Dismutase (Fe, Mn, Cu/Zn, Ni)	SOD	7	7	5
Symbiodinium_minutum-aa-gen	(Symbiodinium) Breviolum	minutum	Scavenging	Ascorbate peroxidase	APX	16	16	14
Symbiodinium_minutum-aa-gen	(Symbiodinium) Breviolum	minutum	Scavenging	Catalase	CAT	0	0	0
Symbiodinium_minutum-aa-gen	(Symbiodinium) Breviolum	minutum	Scavenging	Cytochrome C peroxidase	CCP	7	7	1
Symbiodinium_minutum-aa-gen	(Symbiodinium) Breviolum	minutum	Scavenging	Dehydroascorbate reductase	DHAR	1	3	2
Symbiodinium_minutum-aa-gen	(Symbiodinium) Breviolum	minutum	Production	Glycolate oxidase	GlyOx	2	5	2
Symbiodinium_minutum-aa-gen	(Symbiodinium) Breviolum	minutum	Scavenging	Glutathione peroxidase	GPx	1	1	0
Symbiodinium_minutum-aa-gen	(Symbiodinium) Breviolum	minutum	Scavenging	Glutathione reductase	GR	5	8	5
Symbiodinium_minutum-aa-gen	(Symbiodinium) Breviolum	minutum	Scavenging	Catalase peroxidase	Katg	5	5	1
Symbiodinium_minutum-aa-gen	(Symbiodinium) Breviolum	minutum	Scavenging	Monodehydroascorbate reductase	MDHAR	2	2	2
Symbiodinium_minutum-aa-gen	(Symbiodinium) Breviolum	minutum	Production	Nitric oxide synthase	NOS	0	0	2
Symbiodinium_minutum-aa-gen	(Symbiodinium) Breviolum	minutum	Scavenging	Peroxiredoxin	Prxns	8	9	8
Symbiodinium_minutum-aa-gen	(Symbiodinium) Breviolum	minutum	Scavenging	Superoxide Dismutase (Fe, Mn, Cu/Zn, Ni)	SOD	9	9	5
Symbiodinium_minutum-aa-gen	(Symbiodinium) Breviolum	minutum	Production	Sulfite oxidase	SulOx	5	5	5
Symbiodiniun_tridacnidorum-aa-gen	Symbiodinium	tridacnidorum	Scavenging	Ascorbate peroxidase	APX	16	11	7
Symbiodiniun_tridacnidorum-aa-gen	Symbiodinium	tridacnidorum	Scavenging	Catalase	CAT	0	0	0
Symbiodiniun_tridacnidorum-aa-gen	Symbiodinium	tridacnidorum	Scavenging	Cytochrome C peroxidase	CCP	2	5	2
Symbiodiniun_tridacnidorum-aa-gen	Symbiodinium	tridacnidorum	Scavenging	Dehydroascorbate reductase	DHAR	0	5	0
Symbiodiniun_tridacnidorum-aa-gen	Symbiodinium	tridacnidorum	Scavenging	Glutathione peroxidase	GPx	3	2	2
Symbiodiniun_tridacnidorum-aa-gen	Symbiodinium	tridacnidorum	Scavenging	Glutathione reductase	GR	4	6	4
Symbiodiniun_tridacnidorum-aa-gen	Symbiodinium	tridacnidorum	Scavenging	Catalase peroxidase	Katg	4	3	1
Symbiodiniun_tridacnidorum-aa-gen	Symbiodinium	tridacnidorum	Scavenging	Monodehydroascorbate reductase	MDHAR	1	1	1
Symbiodiniun_tridacnidorum-aa-gen	Symbiodinium	tridacnidorum	Scavenging	Peroxiredoxin	Prxns	13	14	4
Symbiodiniun_tridacnidorum-aa-gen	Symbiodinium	tridacnidorum	Scavenging	Superoxide Dismutase (Fe, Mn, Cu/Zn, Ni)	SOD	11	11	4
Thalassiosira_antarctica_CCMP982-aa-trans	Thalassiosira	antarctica	Scavenging	Catalase	CAT	1	1	1
Thalassiosira_antarctica_CCMP982-aa-trans	Thalassiosira	antarctica	Scavenging	Cytochrome C peroxidase	CCP	2	6	4
Thalassiosira_antarctica_CCMP982-aa-trans	Thalassiosira	antarctica	Scavenging	Dehydroascorbate reductase	DHAR	0	4	0
Thalassiosira_antarctica_CCMP982-aa-trans	Thalassiosira	antarctica	Production	Glycolate oxidase	GlyOx	3	3	2
Thalassiosira_antarctica_CCMP982-aa-trans	Thalassiosira	antarctica	Scavenging	Glutathione peroxidase	GPx	6	5	5
Thalassiosira_antarctica_CCMP982-aa-trans	Thalassiosira	antarctica	Scavenging	Glutathione reductase	GR	6	5	3
Thalassiosira_antarctica_CCMP982-aa-trans	Thalassiosira	antarctica	Scavenging	Catalase peroxidase	Katg	3	3	2
Thalassiosira_antarctica_CCMP982-aa-trans	Thalassiosira	antarctica	Scavenging	Monodehydroascorbate reductase	MDHAR	0	0	0
Thalassiosira_antarctica_CCMP982-aa-trans	Thalassiosira	antarctica	Production	Nitric oxide synthase	NOS	2	3	5
Thalassiosira_antarctica_CCMP982-aa-trans	Thalassiosira	antarctica	Scavenging	Peroxiredoxin	Prxns	8	8	5
Thalassiosira_antarctica_CCMP982-aa-trans	Thalassiosira	antarctica	Scavenging	Superoxide Dismutase (Fe, Mn, Cu/Zn, Ni)	SOD	7	7	11
Thalassiosira_antarctica_CCMP982-aa-trans	Thalassiosira	antarctica	Production	Sulfite oxidase	SulOx	2	2	2
Thalassiosira_oceanica_CCMP1005-aa-gen	Thalassiosira	oceanica	Scavenging	Ascorbate peroxidase	APX	14	11	6
Thalassiosira_oceanica_CCMP1005-aa-gen	Thalassiosira	oceanica	Scavenging	Catalase	CAT	0	0	0
Thalassiosira_oceanica_CCMP1005-aa-gen	Thalassiosira	oceanica	Scavenging	Cytochrome C peroxidase	CCP	2	3	1
Thalassiosira_oceanica_CCMP1005-aa-gen	Thalassiosira	oceanica	Scavenging	Dehydroascorbate reductase	DHAR	0	5	0
Thalassiosira_oceanica_CCMP1005-aa-gen	Thalassiosira	oceanica	Production	Glycolate oxidase	GlyOx	3	3	4
Thalassiosira_oceanica_CCMP1005-aa-gen	Thalassiosira	oceanica	Scavenging	Glutathione peroxidase	GPx	7	5	6
Thalassiosira_oceanica_CCMP1005-aa-gen	Thalassiosira	oceanica	Scavenging	Glutathione reductase	GR	4	3	0
Thalassiosira_oceanica_CCMP1005-aa-gen	Thalassiosira	oceanica	Scavenging	Catalase peroxidase	Katg	4	4	4
Thalassiosira_oceanica_CCMP1005-aa-gen	Thalassiosira	oceanica	Scavenging	Monodehydroascorbate reductase	MDHAR	0	0	0
Thalassiosira_oceanica_CCMP1005-aa-gen	Thalassiosira	oceanica	Production	Nitric oxide synthase	NOS	1	1	3
Thalassiosira_oceanica_CCMP1005-aa-gen	Thalassiosira	oceanica	Scavenging	Peroxiredoxin	Prxns	7	7	10
Thalassiosira_oceanica_CCMP1005-aa-gen	Thalassiosira	oceanica	Scavenging	Superoxide Dismutase (Fe, Mn, Cu/Zn, Ni)	SOD	5	5	5
Thalassiosira_oceanica_CCMP1005-aa-gen	Thalassiosira	oceanica	Production	Sulfite oxidase	SulOx	4	4	3
Thalassiosira_pseudonana_CCMP1335-aa-gen	Thalassiosira	pseudonana	Scavenging	Ascorbate peroxidase	APX	7	9	6
Thalassiosira_pseudonana_CCMP1335-aa-gen	Thalassiosira	pseudonana	Scavenging	Catalase	CAT	0	0	0
Thalassiosira_pseudonana_CCMP1335-aa-gen	Thalassiosira	pseudonana	Scavenging	Cytochrome C peroxidase	CCP	0	5	0
Thalassiosira_pseudonana_CCMP1335-aa-gen	Thalassiosira	pseudonana	Scavenging	Dehydroascorbate reductase	DHAR	0	3	0
Thalassiosira_pseudonana_CCMP1335-aa-gen	Thalassiosira	pseudonana	Scavenging	Glutathione peroxidase	GPx	2	2	2
Thalassiosira_pseudonana_CCMP1335-aa-gen	Thalassiosira	pseudonana	Scavenging	Glutathione reductase	GR	3	3	2
Thalassiosira_pseudonana_CCMP1335-aa-gen	Thalassiosira	pseudonana	Scavenging	Catalase peroxidase	Katg	1	2	1
Thalassiosira_pseudonana_CCMP1335-aa-gen	Thalassiosira	pseudonana	Scavenging	Monodehydroascorbate reductase	MDHAR	0	0	0
Thalassiosira_pseudonana_CCMP1335-aa-gen	Thalassiosira	pseudonana	Scavenging	Peroxiredoxin	Prxns	6	6	8
Thalassiosira_pseudonana_CCMP1335-aa-gen	Thalassiosira	pseudonana	Scavenging	Superoxide Dismutase (Fe, Mn, Cu/Zn, Ni)	SOD	3	3	5
Thalassiosira_rotula_CCMP3096-aa-trans	Thalassiosira	rotula	Scavenging	Ascorbate peroxidase	APX	11	10	3
Thalassiosira_rotula_CCMP3096-aa-trans	Thalassiosira	rotula	Scavenging	Catalase	CAT	0	0	0
Thalassiosira_rotula_CCMP3096-aa-trans	Thalassiosira	rotula	Scavenging	Cytochrome C peroxidase	CCP	6	6	5
Thalassiosira_rotula_CCMP3096-aa-trans	Thalassiosira	rotula	Scavenging	Dehydroascorbate reductase	DHAR	0	4	0
Thalassiosira_rotula_CCMP3096-aa-trans	Thalassiosira	rotula	Production	Glycolate oxidase	GlyOx	2	2	1
Thalassiosira_rotula_CCMP3096-aa-trans	Thalassiosira	rotula	Scavenging	Glutathione peroxidase	GPx	6	6	3
Thalassiosira_rotula_CCMP3096-aa-trans	Thalassiosira	rotula	Scavenging	Glutathione reductase	GR	5	5	4
Thalassiosira_rotula_CCMP3096-aa-trans	Thalassiosira	rotula	Scavenging	Catalase peroxidase	Katg	4	3	1
Thalassiosira_rotula_CCMP3096-aa-trans	Thalassiosira	rotula	Scavenging	Monodehydroascorbate reductase	MDHAR	0	0	0
Thalassiosira_rotula_CCMP3096-aa-trans	Thalassiosira	rotula	Production	Nitric oxide synthase	NOS	2	2	5
Thalassiosira_rotula_CCMP3096-aa-trans	Thalassiosira	rotula	Scavenging	Peroxiredoxin	Prxns	8	10	3
Thalassiosira_rotula_CCMP3096-aa-trans	Thalassiosira	rotula	Scavenging	Superoxide Dismutase (Fe, Mn, Cu/Zn, Ni)	SOD	3	4	4
Thalassiosira_rotula_CCMP3096-aa-trans	Thalassiosira	rotula	Production	Sulfite oxidase	SulOx	3	3	3
